# Supplementary material for: 2,2′-[(2,2′-Bipyridine-3,3′-di­yl)bis­(nitrilo­methyl­idyne)]diphenol
Source: Acta Crystallogr Sect E Struct Rep Online. 2009 Aug 29;65(Pt 9):o2290. doi: 10.1107/S1600536809032346 (PMC2970113; doi:10.1107/S1600536809032346)
Supplement: Supplementary file 1 [file e-65-o2290-sup1.cif]

##############################################################################
###                                                                        ###
###        Electronic paper (Acta Crystallographica Section E)             ###
###                                                                        ###
##############################################################################
#                                                                            #
# This CIF contains the data in a paper accepted for publication in Acta     #
# Crystallographica Section E. It conforms to the requirements of Notes      #
# for Authors for Section E, and has been peer reviewed under the auspices   #
# of the IUCr Commission on Journals.                                        #
#                                                                            #
# Full details of the Crystallographic Information File format               #
# are given in the paper "The Crystallographic Information File (CIF):       #
# a New Standard Archive File for Crystallography" by S. R. Hall, F. H.      #
# Allen and I. D. Brown [Acta Cryst. (1991), A47, 655-685].                  #
#                                                                            #
# The current version of the core CIF dictionary is obtainable from          #
# ftp://ftp.iucr.org/pub/cif_core.dic. The current version number is 2.4.    #
#                                                                            #
# Software is freely available for graphical display of the structure(s) in  #
# this CIF.  For information consult the CIF home page http://www.iucr.org/  #
# cif/home.html                                                              #
#                                                                            #
# This file may be used for bona fide research purposes within the           #
# scientific community so long as proper attribution is given to the journal # 
# article from which it was obtained.                                        #
#                                                                            #
##############################################################################
                                             
data_I
_audit_creation_method     SHELXL-97
_chemical_name_systematic
;
2,2'-[(2,2'-Bipyridine-3,3'-diyl)bis(nitrilomethylidyne)]diphenol
;
_chemical_name_common     ?
_chemical_formula_moiety     'C24 H18 N4 O2'
_chemical_formula_sum     'C24 H18 N4 O2'
_chemical_formula_iupac     'C24 H18 N4 O2'
_chemical_formula_weight     394.42
_chemical_melting_point     ?
_symmetry_cell_setting     'Monoclinic'
_symmetry_space_group_name_H-M     'C 2/c'
_symmetry_space_group_name_Hall     '-C 2yc'
loop_
    _symmetry_equiv_pos_as_xyz
    'x, y, z'
    '-x, y, -z+1/2'
    'x+1/2, y+1/2, z'
    '-x+1/2, y+1/2, -z+1/2'
    '-x, -y, -z'
    'x, -y, z-1/2'
    '-x+1/2, -y+1/2, -z'
    'x+1/2, -y+1/2, z-1/2'
_cell_length_a     21.017(3)
_cell_length_b     8.4485(14)
_cell_length_c     13.012(2)
_cell_angle_alpha     90.00
_cell_angle_beta     121.980(3)
_cell_angle_gamma     90.00
_cell_volume     1959.8(5)
_cell_formula_units_Z     4
_cell_measurement_reflns_used     1047
_cell_measurement_theta_min     2.668
_cell_measurement_theta_max     22.3875
_cell_measurement_temperature     298(2)
_exptl_crystal_description     block
_exptl_crystal_colour     yellow
_exptl_crystal_size_max     0.38
_exptl_crystal_size_mid     0.20
_exptl_crystal_size_min     0.16
_exptl_crystal_density_diffrn     1.337
_exptl_crystal_density_meas     ?
_exptl_crystal_density_method     'not measured'
_exptl_crystal_F_000     824
_exptl_absorpt_coefficient_mu     0.088
_exptl_absorpt_correction_type     multi-scan
_exptl_absorpt_process_details     '(SADABS; Sheldrick, 1996)'
_exptl_absorpt_correction_T_min     0.9674
_exptl_absorpt_correction_T_max     0.9861
_exptl_special_details
;
;
_diffrn_ambient_temperature     298(2)
_diffrn_radiation_type     MoK\a
_diffrn_radiation_wavelength     0.71073
_diffrn_radiation_source     'fine-focus sealed tube'
_diffrn_radiation_monochromator     graphite
_diffrn_measurement_device_type     'Bruker SMART CCD'
_diffrn_measurement_method     '\f and \w'
_diffrn_detector_area_resol_mean     ?
_diffrn_reflns_number     5242
_diffrn_reflns_av_R_equivalents     0.0253
_diffrn_reflns_av_sigmaI/netI     0.0267
_diffrn_reflns_theta_min     2.28
_diffrn_reflns_theta_max     25.99
_diffrn_reflns_theta_full     25.99
_diffrn_measured_fraction_theta_max     0.993
_diffrn_measured_fraction_theta_full     0.993
_diffrn_reflns_limit_h_min     -21
_diffrn_reflns_limit_h_max     25
_diffrn_reflns_limit_k_min     -9
_diffrn_reflns_limit_k_max     10
_diffrn_reflns_limit_l_min     -15
_diffrn_reflns_limit_l_max     16
_diffrn_standards_number     ?
_diffrn_standards_interval_count     ?
_diffrn_standards_interval_time     ?
_diffrn_standards_decay_%     ?
_refine_special_details
;
Refinement of <i>F</i>^2^ against ALL reflections. The weighted <i>R</i>-factor
<i>wR</i> and goodness of fit <i>S</i> are based on <i>F</i>^2^, conventional
<i>R</i>-factors <i>R</i> are based on <i>F</i>, with <i>F</i> set to zero for
negative <i>F</i>^2^. The threshold expression of <i>F</i>^2^ >
\s(<i>F</i>^2^) is used only for calculating <i>R</i>-factors(gt) <i>etc</i>.
and is not relevant to the choice of reflections for refinement.
<i>R</i>-factors based on <i>F</i>^2^ are statistically about twice as large
as those based on <i>F</i>, and <i>R</i>- factors based on ALL data will be
even larger.
;
_reflns_number_total     1913
_reflns_number_gt     1334
_reflns_threshold_expression     I>2\s(I)
_refine_ls_structure_factor_coef     Fsqd
_refine_ls_matrix_type     full
_refine_ls_R_factor_all     0.0829
_refine_ls_R_factor_gt     0.0554
_refine_ls_wR_factor_gt     0.1297
_refine_ls_wR_factor_ref     0.1425
_refine_ls_goodness_of_fit_ref     1.016
_refine_ls_restrained_S_all     1.016
_refine_ls_number_reflns     1913
_refine_ls_number_parameters     137
_refine_ls_number_restraints     0
_refine_ls_hydrogen_treatment     constr
_refine_ls_weighting_scheme     calc
_refine_ls_weighting_details
          'calc w=1/[\s^2^(Fo^2^)+(0.063P)^2^+0.6383P] where P=(Fo^2^+2Fc^2^)/3'
_atom_sites_solution_hydrogens     geom
_atom_sites_solution_primary     direct
_atom_sites_solution_secondary     difmap
_refine_ls_shift/su_max     0.000
_refine_ls_shift/su_mean     0.000
_refine_diff_density_max     0.173
_refine_diff_density_min     -0.127
_refine_ls_extinction_method     none
_refine_ls_extinction_coef     ?
loop_
    _atom_type_symbol
    _atom_type_description
    _atom_type_scat_dispersion_real
    _atom_type_scat_dispersion_imag
    _atom_type_scat_source
    'C' 'C' 0.0033 0.0000
                         'International Tables Vol C Tables 4.2.6.8 and 6.1.1.4'
    'H' 'H' 0.0000 0.0000
                         'International Tables Vol C Tables 4.2.6.8 and 6.1.1.4'
    'N' 'N' 0.0061 0.0000
                         'International Tables Vol C Tables 4.2.6.8 and 6.1.1.4'
    'O' 'O' 0.0106 0.0000
                         'International Tables Vol C Tables 4.2.6.8 and 6.1.1.4'
_computing_data_collection     'SMART (Bruker, 1997)'
_computing_cell_refinement     'SAINT (Bruker, 1997)'
_computing_data_reduction     'SAINT (Bruker, 1997)'
_computing_structure_solution     'SHELXTL (Sheldrick, 2008)'
_computing_structure_refinement     'SHELXTL (Sheldrick, 2008)'
_computing_molecular_graphics     'SHELXTL (Sheldrick, 2008)'
_computing_publication_material     'SHELXTL (Sheldrick, 2008)'
loop_
    _atom_site_type_symbol
    _atom_site_label
    _atom_site_fract_x
    _atom_site_fract_y
    _atom_site_fract_z
    _atom_site_U_iso_or_equiv
    _atom_site_adp_type
    _atom_site_calc_flag
    _atom_site_refinement_flags
    _atom_site_occupancy
    _atom_site_disorder_assembly
    _atom_site_disorder_group
    C C1 0.12783(13) 0.8486(3) 0.1341(2) 0.0702(6) Uani d . 1 . .
    C C2 0.18125(15) 0.9514(3) 0.1412(3) 0.0917(8) Uani d . 1 . .
    H H2 0.2263 0.9648 0.2147 0.110 Uiso calc R 1 . .
    C C3 0.16874(18) 1.0339(3) 0.0413(3) 0.0928(9) Uani d . 1 . .
    H H3 0.2052 1.1029 0.0480 0.111 Uiso calc R 1 . .
    C C4 0.10274(19) 1.0156(3) -0.0687(3) 0.0867(8) Uani d . 1 . .
    H H4 0.0946 1.0706 -0.1366 0.104 Uiso calc R 1 . .
    C C5 0.04893(14) 0.9146(3) -0.0766(2) 0.0709(6) Uani d . 1 . .
    H H5 0.0042 0.9023 -0.1507 0.085 Uiso calc R 1 . .
    C C6 0.05958(12) 0.8302(2) 0.02338(19) 0.0567(5) Uani d . 1 . .
    C C7 0.00038(11) 0.7307(2) 0.01146(18) 0.0553(5) Uani d . 1 . .
    H H7 -0.0435 0.7208 -0.0642 0.066 Uiso calc R 1 . .
    C C8 -0.05332(10) 0.5646(2) 0.09104(17) 0.0513(5) Uani d . 1 . .
    C C9 -0.12535(12) 0.5543(3) -0.01036(19) 0.0666(6) Uani d . 1 . .
    H H9 -0.1379 0.6077 -0.0812 0.080 Uiso calc R 1 . .
    C C10 -0.17782(13) 0.4647(3) -0.0050(2) 0.0723(6) Uani d . 1 . .
    H H10 -0.2263 0.4563 -0.0722 0.087 Uiso calc R 1 . .
    C C11 -0.15804(12) 0.3878(3) 0.1000(2) 0.0681(6) Uani d . 1 . .
    H H11 -0.1942 0.3269 0.1019 0.082 Uiso calc R 1 . .
    C C12 -0.03848(11) 0.4816(2) 0.19397(17) 0.0516(5) Uani d . 1 . .
    N N1 0.00610(9) 0.65566(19) 0.10122(14) 0.0549(4) Uani d . 1 . .
    N N2 -0.08982(9) 0.3951(2) 0.20004(15) 0.0621(5) Uani d . 1 . .
    O O1 0.14272(9) 0.7671(3) 0.23344(14) 0.0978(6) Uani d . 1 . .
    H H1 0.1053 0.7176 0.2190 0.147 Uiso calc R 1 . .
loop_
    _atom_site_aniso_label
    _atom_site_aniso_U_11
    _atom_site_aniso_U_22
    _atom_site_aniso_U_33
    _atom_site_aniso_U_12
    _atom_site_aniso_U_13
    _atom_site_aniso_U_23
    C1 0.0733(15) 0.0801(15) 0.0708(16) -0.0074(12) 0.0475(13) -0.0130(12)
    C2 0.0844(19) 0.105(2) 0.102(2) -0.0209(15) 0.0600(17) -0.0259(17)
    C3 0.107(2) 0.0738(17) 0.142(3) -0.0137(15) 0.097(2) -0.0202(18)
    C4 0.121(2) 0.0668(16) 0.119(2) 0.0108(15) 0.096(2) 0.0133(15)
    C5 0.0889(16) 0.0662(14) 0.0815(16) 0.0107(12) 0.0614(14) 0.0075(12)
    C6 0.0717(14) 0.0539(12) 0.0624(13) 0.0046(9) 0.0477(12) -0.0032(10)
    C7 0.0638(12) 0.0581(12) 0.0522(12) 0.0057(9) 0.0363(10) -0.0029(9)
    C8 0.0561(12) 0.0530(11) 0.0510(12) 0.0017(9) 0.0327(10) -0.0056(9)
    C9 0.0669(14) 0.0753(15) 0.0553(13) 0.0011(11) 0.0308(11) 0.0047(11)
    C10 0.0587(13) 0.0854(16) 0.0628(14) -0.0059(11) 0.0255(11) -0.0063(12)
    C11 0.0602(13) 0.0752(15) 0.0751(15) -0.0104(11) 0.0401(12) -0.0098(12)
    C12 0.0569(12) 0.0538(11) 0.0544(12) 0.0000(9) 0.0364(9) -0.0069(9)
    N1 0.0613(10) 0.0588(10) 0.0524(10) 0.0019(8) 0.0353(8) 0.0009(8)
    N2 0.0619(11) 0.0686(11) 0.0634(11) -0.0071(9) 0.0385(9) -0.0041(9)
    O1 0.0857(13) 0.1405(17) 0.0616(11) -0.0203(11) 0.0352(9) 0.0015(10)
_geom_special_details
;
All e.s.d.'s (except the e.s.d. in the dihedral angle between two l.s. planes)
are estimated using the full covariance matrix. The cell e.s.d.'s are taken
into account individually in the estimation of e.s.d.'s in distances, angles
and torsion angles; correlations between e.s.d.'s in cell parameters are only
used when they are defined by crystal symmetry. An approximate (isotropic)
treatment of cell e.s.d.'s is used for estimating e.s.d.'s involving l.s.
planes.
;
loop_
    _geom_bond_atom_site_label_1
    _geom_bond_atom_site_label_2
    _geom_bond_site_symmetry_2
    _geom_bond_distance
    _geom_bond_publ_flag
    C1 O1 . 1.347(3) ?
    C1 C2 . 1.383(3) ?
    C1 C6 . 1.403(3) ?
    C2 C3 . 1.372(4) ?
    C2 H2 . 0.9300 ?
    C3 C4 . 1.376(4) ?
    C3 H3 . 0.9300 ?
    C4 C5 . 1.377(3) ?
    C4 H4 . 0.9300 ?
    C5 C6 . 1.393(3) ?
    C5 H5 . 0.9300 ?
    C6 C7 . 1.440(3) ?
    C7 N1 . 1.278(2) ?
    C7 H7 . 0.9300 ?
    C8 C9 . 1.387(3) ?
    C8 C12 . 1.393(3) ?
    C8 N1 . 1.412(2) ?
    C9 C10 . 1.369(3) ?
    C9 H9 . 0.9300 ?
    C10 C11 . 1.364(3) ?
    C10 H10 . 0.9300 ?
    C11 N2 . 1.333(3) ?
    C11 H11 . 0.9300 ?
    C12 N2 . 1.340(2) ?
    C12 C12 2 1.498(4) ?
    O1 H1 . 0.8200 ?
loop_
    _geom_angle_atom_site_label_1
    _geom_angle_atom_site_label_2
    _geom_angle_atom_site_label_3
    _geom_angle_site_symmetry_1
    _geom_angle_site_symmetry_3
    _geom_angle
    _geom_angle_publ_flag
    O1 C1 C2 . . 119.3(2) ?
    O1 C1 C6 . . 121.3(2) ?
    C2 C1 C6 . . 119.4(2) ?
    C3 C2 C1 . . 120.9(3) ?
    C3 C2 H2 . . 119.5 ?
    C1 C2 H2 . . 119.5 ?
    C2 C3 C4 . . 120.7(3) ?
    C2 C3 H3 . . 119.7 ?
    C4 C3 H3 . . 119.7 ?
    C3 C4 C5 . . 118.9(3) ?
    C3 C4 H4 . . 120.6 ?
    C5 C4 H4 . . 120.6 ?
    C4 C5 C6 . . 121.9(2) ?
    C4 C5 H5 . . 119.1 ?
    C6 C5 H5 . . 119.1 ?
    C5 C6 C1 . . 118.2(2) ?
    C5 C6 C7 . . 119.7(2) ?
    C1 C6 C7 . . 122.05(19) ?
    N1 C7 C6 . . 122.25(19) ?
    N1 C7 H7 . . 118.9 ?
    C6 C7 H7 . . 118.9 ?
    C9 C8 C12 . . 117.31(18) ?
    C9 C8 N1 . . 126.07(18) ?
    C12 C8 N1 . . 116.59(17) ?
    C10 C9 C8 . . 119.3(2) ?
    C10 C9 H9 . . 120.4 ?
    C8 C9 H9 . . 120.4 ?
    C11 C10 C9 . . 119.2(2) ?
    C11 C10 H10 . . 120.4 ?
    C9 C10 H10 . . 120.4 ?
    N2 C11 C10 . . 123.8(2) ?
    N2 C11 H11 . . 118.1 ?
    C10 C11 H11 . . 118.1 ?
    N2 C12 C8 . . 123.65(18) ?
    N2 C12 C12 . 2 115.52(18) ?
    C8 C12 C12 . 2 120.82(18) ?
    C7 N1 C8 . . 122.31(17) ?
    C11 N2 C12 . . 116.79(18) ?
    C1 O1 H1 . . 109.5 ?
loop_
    _geom_torsion_atom_site_label_1
    _geom_torsion_atom_site_label_2
    _geom_torsion_atom_site_label_3
    _geom_torsion_atom_site_label_4
    _geom_torsion_site_symmetry_1
    _geom_torsion_site_symmetry_2
    _geom_torsion_site_symmetry_3
    _geom_torsion_site_symmetry_4
    _geom_torsion
    _geom_torsion_publ_flag
    O1 C1 C2 C3 . . . . 178.6(2) ?
    C6 C1 C2 C3 . . . . -0.8(4) ?
    C1 C2 C3 C4 . . . . -0.3(4) ?
    C2 C3 C4 C5 . . . . 0.8(4) ?
    C3 C4 C5 C6 . . . . -0.2(3) ?
    C4 C5 C6 C1 . . . . -0.9(3) ?
    C4 C5 C6 C7 . . . . 177.60(19) ?
    O1 C1 C6 C5 . . . . -178.0(2) ?
    C2 C1 C6 C5 . . . . 1.4(3) ?
    O1 C1 C6 C7 . . . . 3.5(3) ?
    C2 C1 C6 C7 . . . . -177.06(19) ?
    C5 C6 C7 N1 . . . . -177.25(18) ?
    C1 C6 C7 N1 . . . . 1.2(3) ?
    C12 C8 C9 C10 . . . . 0.0(3) ?
    N1 C8 C9 C10 . . . . -177.84(18) ?
    C8 C9 C10 C11 . . . . 0.1(3) ?
    C9 C10 C11 N2 . . . . 0.5(3) ?
    C9 C8 C12 N2 . . . . -0.7(3) ?
    N1 C8 C12 N2 . . . . 177.33(16) ?
    C9 C8 C12 C12 . . . 2 177.85(16) ?
    N1 C8 C12 C12 . . . 2 -4.1(2) ?
    C6 C7 N1 C8 . . . . 176.66(16) ?
    C9 C8 N1 C7 . . . . -5.5(3) ?
    C12 C8 N1 C7 . . . . 176.58(17) ?
    C10 C11 N2 C12 . . . . -1.1(3) ?
    C8 C12 N2 C11 . . . . 1.3(3) ?
    C12 C12 N2 C11 2 . . . -177.40(16) ?
loop_
    _geom_hbond_atom_site_label_D
    _geom_hbond_atom_site_label_H
    _geom_hbond_atom_site_label_A
    _geom_hbond_site_symmetry_A
    _geom_hbond_distance_DH
    _geom_hbond_distance_HA
    _geom_hbond_distance_DA
    _geom_hbond_angle_DHA
    O1 H1 N1 . 0.82 1.89 2.619(2) 147.0
data_global
_journal_date_recd_electronic     2009-08-10
_journal_date_accepted     2009-08-15
_journal_name_full     'Acta Crystallographica, Section E'
_journal_year     2009
_journal_volume     65
_journal_issue      9
_journal_page_first     o2290
_journal_page_last     o2290
_journal_paper_category     QO
_journal_coeditor_code     LH2878
_publ_contact_author
;
      Li Hong Liang
      Department of Chemistry
      Dezhou University
      Dezhou 253023
      People's Republic of China
;
_publ_contact_author_email     hongliangl1968@yahoo.com.cn
_publ_contact_author_fax     '86 534 2300322'
_publ_contact_author_phone     '86 534 8985870'
_publ_section_title
;
2,2'-[(2,2'-Bipyridine-3,3'-diyl)bis(nitrilomethylidyne)]diphenol
;
loop_
    _publ_author_name
    _publ_author_address
    'Li, Hong Liang'
;     Department of Chemistry
      Dezhou University
      Dezhou 253023
      People's Republic of China
;
