# Supplementary material for: 2,2′-[(2,2′-Bipyridine-3,3′-di­yl)bis­(nitrilo­methyl­idyne)]diphenol
Source: Acta Crystallogr Sect E Struct Rep Online. 2009 Aug 29;65(Pt 9):o2290. doi: 10.1107/S1600536809032346 (PMC2970113; doi:10.1107/S1600536809032346)
Supplement: Supplementary file 2 [file e-65-o2290-Isup2.hkl]

# 
# h,k,l, Fc-squared, Fo-squared, sigma(Fo-squared) and status flag 
# 
data_I
_shelx_title ' 60703am in C2/c' 
_shelx_refln_list_code          4 
_shelx_F_calc_maximum      247.02 
_exptl_crystal_F_000       824.00 
_reflns_d_resolution_high  0.8108 
 
loop_ 
 _symmetry_equiv_pos_as_xyz 
 'x, y, z' 
 '-x, y, -z+1/2' 
 'x+1/2, y+1/2, z' 
 '-x+1/2, y+1/2, -z+1/2' 
 '-x, -y, -z' 
 'x, -y, z-1/2' 
 '-x+1/2, -y+1/2, -z' 
 'x+1/2, -y+1/2, z-1/2' 
 
_cell_length_a    21.0173 
_cell_length_b     8.4485 
_cell_length_c    13.0119 
_cell_angle_alpha  90.000 
_cell_angle_beta  121.980 
_cell_angle_gamma  90.000 
 
_shelx_F_squared_multiplier     1.000 
 
loop_ 
 _refln_index_h 
 _refln_index_k 
 _refln_index_l 
 _refln_F_squared_calc 
 _refln_F_squared_meas 
 _refln_F_squared_sigma 
 _refln_observed_status 
   2   0   0    23899.51    23965.89    163.80 o 
   4   0   0    10198.44    10417.76     66.72 o 
   6   0   0    10588.64    10644.01     77.86 o 
   8   0   0        0.02        2.93      3.31 o 
  10   0   0      374.99      444.87     19.16 o 
  12   0   0       97.02       81.42     11.33 o 
  14   0   0        3.11        0.83      4.84 o 
  16   0   0      243.38      243.12     18.91 o 
  18   0   0      156.66      127.26     17.13 o 
  20   0   0       33.40       24.13     11.01 o 
   1   1   0     3528.34     3553.27     13.08 o 
   3   1   0     2895.72     3036.52     19.92 o 
   5   1   0      260.38      249.83      4.14 o 
   7   1   0      413.23      404.61      8.35 o 
   9   1   0        2.65        3.74      1.52 o 
  11   1   0        0.73        1.09      2.60 o 
  13   1   0       26.27       30.93      5.58 o 
  15   1   0       17.80       27.70      7.03 o 
  17   1   0        3.48        7.19      5.31 o 
  19   1   0        4.27        6.03      4.24 o 
  21   1   0        6.71       10.49      5.08 o 
   0   2   0    15459.44    15216.46     78.50 o 
   2   2   0     1761.55     1738.20     15.12 o 
   4   2   0     1818.70     1802.08     25.31 o 
   6   2   0      498.73      494.04      6.05 o 
   8   2   0     4829.83     4897.48     39.59 o 
  10   2   0       51.69       65.76      3.08 o 
  12   2   0       98.22      101.68      7.08 o 
  14   2   0     1654.58     1606.60     57.79 o 
  16   2   0       32.73       30.08      5.51 o 
  18   2   0        4.38        7.92      4.31 o 
  20   2   0       35.33       41.08      8.63 o 
   1   3   0        2.40        1.00      1.31 o 
   3   3   0        0.12        0.00      1.24 o 
   5   3   0     1104.02     1069.25     11.01 o 
   7   3   0      502.66      527.28      7.50 o 
   9   3   0      842.47      850.37     14.66 o 
  11   3   0     2688.58     2735.54     61.51 o 
  13   3   0      722.79      685.96     15.37 o 
  15   3   0       26.25       28.43     10.12 o 
  17   3   0        7.19       18.51      6.11 o 
  19   3   0       46.31       72.88     10.94 o 
  21   3   0        2.75       11.97      7.04 o 
   0   4   0      152.99      121.15      9.04 o 
   2   4   0      315.01      297.10      6.61 o 
   4   4   0        1.15        1.64      1.68 o 
   6   4   0      617.83      655.77      8.55 o 
   8   4   0        0.53        3.27      1.74 o 
  10   4   0        2.50        7.82      2.59 o 
  12   4   0       15.14       14.43      5.08 o 
  14   4   0      116.51      112.16     14.87 o 
  16   4   0        1.45        0.00      5.00 o 
  18   4   0        0.01        1.09      5.49 o 
  20   4   0        3.00        0.00      6.59 o 
   1   5   0      139.02      138.68      6.42 o 
   3   5   0     1857.74     1913.72     21.51 o 
   5   5   0     1546.37     1471.44     17.09 o 
   7   5   0       18.07       22.79      3.35 o 
   9   5   0       20.27       23.61      3.66 o 
  11   5   0       18.59       17.02      4.21 o 
  13   5   0      100.37      102.36     10.77 o 
  15   5   0        7.62       10.98      5.69 o 
  17   5   0        7.41       13.57      6.90 o 
  19   5   0        2.27        0.00      5.91 o 
   0   6   0        1.15        1.41      2.74 o 
   2   6   0       12.95       16.32      4.99 o 
   4   6   0       34.09       35.06      4.80 o 
   6   6   0        2.35        5.31      2.83 o 
   8   6   0       12.32       12.05      5.41 o 
  10   6   0       22.17       25.38      3.99 o 
  12   6   0        3.88       10.07      5.37 o 
  14   6   0        3.40        7.19      6.07 o 
  16   6   0        6.10        0.00      5.65 o 
   1   7   0       29.55       30.50      9.23 o 
   3   7   0       43.45       41.22      6.64 o 
   5   7   0      206.75      211.02     10.85 o 
   7   7   0        6.52       11.95      3.64 o 
   9   7   0       16.25       22.65      5.15 o 
  11   7   0        0.33        5.89      4.23 o 
  13   7   0        0.95        0.00      5.47 o 
  15   7   0        6.07       16.70      7.60 o 
   0   8   0        0.06        2.29      7.26 o 
   2   8   0        0.13       11.07      5.36 o 
   4   8   0        0.16        0.00      4.19 o 
   6   8   0       17.50       23.25      5.66 o 
   8   8   0       69.33       69.75      7.90 o 
  10   8   0       44.07       43.87      6.16 o 
  12   8   0       36.90       42.03     12.57 o 
  14   8   0        0.24        5.85      7.41 o 
   1   9   0       13.68       12.59      6.10 o 
   3   9   0        1.53        2.87      5.28 o 
   5   9   0        0.32        0.81      5.27 o 
   7   9   0        1.36        2.64      5.03 o 
   9   9   0       12.74       10.17      6.36 o 
  11   9   0        2.76       11.13      9.52 o 
   0  10   0       22.20       47.62     14.71 o 
   2  10   0        1.40        4.04      6.75 o 
   4  10   0        1.77        5.60     13.37 o 
   6  10   0       23.66       42.78      9.02 o 
 -21   1   1        0.25        0.00      4.61 o 
 -19   1   1       13.47       24.10      5.37 o 
 -17   1   1       13.58       13.16      4.02 o 
 -15   1   1      233.85      254.64      9.99 o 
 -13   1   1       11.70       15.78      4.56 o 
 -11   1   1      103.80      126.00      8.65 o 
  -9   1   1       94.12      108.42      2.56 o 
  -7   1   1     1152.22     1159.92      9.81 o 
  -5   1   1        0.08        0.00      0.90 o 
  -3   1   1     6108.59     6443.19     18.94 o 
  -1   1   1       27.30        9.07      1.43 o 
   1   1   1     9924.57    10278.12    117.72 o 
   3   1   1       44.93       64.37      2.00 o 
   5   1   1      232.63      271.48      4.27 o 
   7   1   1     4963.03     5260.11     21.47 o 
   9   1   1      171.06      161.64      8.69 o 
  11   1   1      453.56      484.50     21.20 o 
  13   1   1       14.92       15.88      4.79 o 
  15   1   1      239.29      222.42     12.52 o 
  17   1   1       38.39       40.41      6.10 o 
  19   1   1        1.92        5.60      8.27 o 
 -22   2   1        0.00        0.32      6.18 o 
 -20   2   1        3.24        8.28      4.99 o 
 -18   2   1      195.74      191.46     11.47 o 
 -16   2   1        9.74       13.56      8.52 o 
 -14   2   1     1177.70     1057.31     39.13 o 
 -12   2   1      585.45      590.98     13.08 o 
 -10   2   1      291.02      255.22      4.90 o 
  -8   2   1       19.44       24.20      3.44 o 
  -6   2   1     1348.81     1401.71     10.19 o 
  -4   2   1    32830.36    34238.93     85.99 o 
  -2   2   1     5077.73     5149.00     23.48 o 
   0   2   1     4960.73     5088.27     20.44 o 
   2   2   1      151.11      147.42      3.14 o 
   4   2   1      140.33      139.60      3.24 o 
   6   2   1       17.08       31.38      2.73 o 
   8   2   1        4.88        7.57      1.56 o 
  10   2   1      238.71      214.92      9.00 o 
  12   2   1      192.24      171.50      8.42 o 
  14   2   1      929.34      825.98     18.17 o 
  16   2   1      107.54      104.45      9.04 o 
  18   2   1        7.89        5.31      5.40 o 
  20   2   1        9.07       14.64      7.12 o 
 -21   3   1        0.00        6.74      6.50 o 
 -19   3   1        1.22       12.27      6.65 o 
 -17   3   1      226.01      234.78     18.62 o 
 -15   3   1       11.44        9.33      3.97 o 
 -13   3   1      761.65      735.10     19.67 o 
 -11   3   1      147.50      171.03      5.02 o 
  -9   3   1      251.31      225.68      5.19 o 
  -7   3   1     2444.93     2606.16     16.44 o 
  -5   3   1      380.18      350.06      6.81 o 
  -3   3   1     1381.60     1339.00     12.11 o 
  -1   3   1     3299.10     3110.26     17.69 o 
   1   3   1     1404.19     1359.34     16.14 o 
   3   3   1       80.51       90.47      6.42 o 
   5   3   1      758.18      720.30      7.95 o 
   7   3   1       53.90       60.27      3.27 o 
   9   3   1       27.44       42.19      3.16 o 
  11   3   1        6.64        7.07      3.10 o 
  13   3   1        5.65       12.47      4.79 o 
  15   3   1       53.62       68.28     13.88 o 
  17   3   1       41.30       52.93      9.38 o 
  19   3   1        2.22       13.46      9.61 o 
 -20   4   1        0.05        0.00      6.29 o 
 -18   4   1        5.34        6.16      9.52 o 
 -16   4   1       56.13       65.63      8.96 o 
 -14   4   1       30.23       39.17      6.91 o 
 -12   4   1      270.70      257.03     10.11 o 
 -10   4   1       27.23       31.69      3.11 o 
  -8   4   1        0.13        0.03      1.64 o 
  -6   4   1        0.05        0.00      1.48 o 
  -4   4   1      114.36      105.57      4.71 o 
  -2   4   1      220.59      231.94      6.34 o 
   0   4   1       62.00       62.50      3.21 o 
   2   4   1      117.22      126.25      6.73 o 
   4   4   1      724.97      695.62     10.74 o 
   6   4   1      115.11      113.64      4.08 o 
   8   4   1        5.54        4.42      2.30 o 
  10   4   1      993.83      892.70     23.26 o 
  12   4   1      103.79       84.81      9.58 o 
  14   4   1      178.12      176.33     13.96 o 
  16   4   1        6.54        7.04      5.86 o 
  18   4   1        0.14        3.46     12.70 o 
 -19   5   1       15.20       21.73      7.78 o 
 -17   5   1        0.26        0.00      4.96 o 
 -15   5   1        4.99        0.00      8.66 o 
 -13   5   1       70.26       78.37      9.55 o 
 -11   5   1        1.57        1.57      2.83 o 
  -9   5   1        7.74        9.96      2.87 o 
  -7   5   1      307.45      316.16      8.22 o 
  -5   5   1       25.19       19.98      3.20 o 
  -3   5   1      154.50      162.71      6.04 o 
  -1   5   1      200.66      205.86      6.69 o 
   1   5   1      539.06      531.03      8.56 o 
   3   5   1     3335.71     3414.55     26.85 o 
   5   5   1       23.53       29.72      3.74 o 
   7   5   1        4.05       11.54      2.97 o 
   9   5   1      457.56      455.41     10.63 o 
  11   5   1        0.74        0.00      4.00 o 
  13   5   1      172.84      182.64     14.40 o 
  15   5   1        0.49       12.01      6.32 o 
  17   5   1        8.86       15.02      7.43 o 
 -18   6   1        0.11       13.26      7.12 o 
 -16   6   1        2.05        5.27      5.95 o 
 -14   6   1        0.62        5.14      5.14 o 
 -12   6   1        1.17        2.65      3.43 o 
 -10   6   1       11.79       15.92      3.62 o 
  -8   6   1        3.69        6.26      3.27 o 
  -6   6   1       75.84       78.83      5.86 o 
  -4   6   1        0.00        0.00      2.23 o 
  -2   6   1        0.90        5.54      2.55 o 
   0   6   1        0.01        6.11      2.64 o 
   2   6   1       12.65       19.35      3.36 o 
   4   6   1      362.46      348.28      9.51 o 
   6   6   1       59.20       62.62     10.36 o 
   8   6   1       10.53       13.13      3.36 o 
  10   6   1        8.29       12.93      4.24 o 
  12   6   1      108.97      126.80     19.45 o 
  14   6   1       20.88       14.86      6.75 o 
  16   6   1       12.18       22.38      7.86 o 
 -17   7   1        5.59       16.02      8.25 o 
 -15   7   1        8.92       14.78      7.06 o 
 -13   7   1       34.56       39.09      8.12 o 
 -11   7   1       53.01       54.30      5.89 o 
  -9   7   1       36.27       39.10      4.92 o 
  -7   7   1       90.15      106.03      7.23 o 
  -5   7   1      200.30      208.14     19.12 o 
  -3   7   1        8.50       12.30      4.66 o 
  -1   7   1      224.49      232.73     13.10 o 
   1   7   1       28.30       30.49      6.23 o 
   3   7   1       73.28       81.99      6.54 o 
   5   7   1       10.05        8.63      4.31 o 
   7   7   1       14.44       13.25      3.79 o 
   9   7   1        2.67        1.95      3.30 o 
  11   7   1       32.16       45.24     14.23 o 
  13   7   1        7.90        0.07      5.86 o 
  15   7   1        3.69        1.05      9.42 o 
 -14   8   1        3.16       11.88      7.24 o 
 -12   8   1        7.81       16.50      5.50 o 
 -10   8   1       29.33       30.81      5.89 o 
  -8   8   1        3.72        3.53      4.43 o 
  -6   8   1       22.33       37.20      6.26 o 
  -4   8   1        0.08        4.04      7.48 o 
  -2   8   1       13.16       12.13      5.69 o 
   0   8   1        1.17        6.27      4.95 o 
   2   8   1        0.12        5.95      4.99 o 
   4   8   1        5.99        9.71      4.67 o 
   6   8   1       46.48       59.10      6.08 o 
   8   8   1       38.76       52.05     10.81 o 
  10   8   1       32.03       32.17      6.40 o 
  12   8   1      115.58      127.28     14.50 o 
 -11   9   1        4.54        1.60      6.34 o 
  -9   9   1        4.46       10.84      5.50 o 
  -7   9   1        0.10       15.85     10.15 o 
  -5   9   1        3.32        0.00      9.39 o 
  -3   9   1        0.16        0.00      5.38 o 
  -1   9   1        2.93       12.05      6.19 o 
   1   9   1        0.03        1.10      6.94 o 
   3   9   1       13.18       18.22      7.04 o 
   5   9   1        3.58       13.28      5.53 o 
   7   9   1       11.38       16.94      5.70 o 
   9   9   1       21.82       19.99      6.33 o 
  -6  10   1       12.48       25.44      8.24 o 
  -4  10   1       26.07       34.31      8.77 o 
  -2  10   1      160.52      181.19     16.69 o 
   0  10   1       33.77       50.34     11.52 o 
   2  10   1       15.57       24.71      7.67 o 
   4  10   1       10.59       23.07      7.76 o 
 -22   0   2        5.46       14.54      6.44 o 
 -20   0   2        1.17        8.28      8.91 o 
 -18   0   2     3126.30     3095.81     68.25 o 
 -16   0   2     2344.09     2432.46     55.77 o 
 -14   0   2       89.47       95.17     12.80 o 
 -12   0   2      715.01      713.46     25.46 o 
 -10   0   2      801.91      852.90     11.24 o 
  -8   0   2      281.36      249.28      5.76 o 
  -6   0   2      317.15      317.38      6.28 o 
  -4   0   2    11478.71    11900.49     47.61 o 
  -2   0   2      421.97      437.94      8.79 o 
   0   0   2    22660.04    20825.83     97.98 o 
   2   0   2     3141.39     3036.16     26.87 o 
   4   0   2    15632.91    15719.92     61.99 o 
   6   0   2     4706.62     4995.89     30.32 o 
   8   0   2      247.21      229.00      7.77 o 
  10   0   2       32.37       43.80      8.53 o 
  12   0   2        0.83        0.00      3.76 o 
  14   0   2        9.64        6.30      5.47 o 
  16   0   2      107.39      108.80     16.04 o 
  18   0   2        0.77        4.97      7.45 o 
  20   0   2        2.13        0.00      7.51 o 
 -23   1   2        3.29        3.12      5.29 o 
 -21   1   2        0.50        8.91      5.12 o 
 -19   1   2        9.18       14.04      4.85 o 
 -17   1   2      394.61      369.84     12.62 o 
 -15   1   2      697.00      664.07     19.83 o 
 -13   1   2        0.49        0.00      2.23 o 
 -11   1   2      450.06      452.11     11.79 o 
  -9   1   2      558.47      596.40      6.34 o 
  -7   1   2       81.14       94.09      3.23 o 
  -5   1   2     6075.78     6397.65     43.91 o 
  -3   1   2     5836.79     5858.41     32.86 o 
  -1   1   2    14830.62    15697.13    124.03 o 
   1   1   2     1767.84     1623.23     23.23 o 
   3   1   2     1085.20     1161.28      9.75 o 
   5   1   2      178.48      198.50      7.62 o 
   7   1   2     4752.81     5236.23     91.87 o 
   9   1   2       44.45       70.97     10.94 o 
  11   1   2      117.55      133.34      9.53 o 
  13   1   2        1.94        0.00      4.42 o 
  15   1   2       14.86       15.79      5.30 o 
  17   1   2       23.99       16.27      4.89 o 
  19   1   2       18.82       30.60      7.67 o 
 -22   2   2       12.79       15.91      6.45 o 
 -20   2   2       52.28       61.85     12.40 o 
 -18   2   2       43.44       48.65      6.60 o 
 -16   2   2       11.93       13.62      4.22 o 
 -14   2   2        0.83        1.48      2.88 o 
 -12   2   2       13.12       23.69      2.83 o 
 -10   2   2     2400.96     2530.56     15.63 o 
  -8   2   2       52.68       60.39      3.56 o 
  -6   2   2      327.94      311.87      7.01 o 
  -4   2   2    61021.20    61552.02    796.23 o 
  -2   2   2    20937.39    21852.29     54.50 o 
   0   2   2     4653.43     4696.08     33.10 o 
   2   2   2     1220.60     1258.21      9.32 o 
   4   2   2      517.69      436.67      5.93 o 
   6   2   2      548.57      559.34      7.26 o 
   8   2   2       76.23       89.68      3.56 o 
  10   2   2        6.69       10.47      3.02 o 
  12   2   2      108.53      111.77      7.71 o 
  14   2   2       51.82       47.23      6.02 o 
  16   2   2        0.02        0.55      4.86 o 
  18   2   2       27.91       37.97      8.42 o 
 -21   3   2        3.27       15.40      6.45 o 
 -19   3   2       25.48       28.96      7.33 o 
 -17   3   2       69.79       63.88      7.11 o 
 -15   3   2       91.87       97.48     12.25 o 
 -13   3   2      174.83      183.82      8.62 o 
 -11   3   2        4.00        8.04      2.03 o 
  -9   3   2      581.92      663.04      8.72 o 
  -7   3   2    10104.37    11333.70     60.95 o 
  -5   3   2     2774.96     2858.43     16.66 o 
  -3   3   2      138.86      141.53      7.66 o 
  -1   3   2       61.59       68.66      2.75 o 
   1   3   2     1009.94      942.78     12.37 o 
   3   3   2     1118.51     1077.74     13.58 o 
   5   3   2       98.39       86.40      6.27 o 
   7   3   2       40.87       42.39      3.07 o 
   9   3   2       70.12       82.01      4.86 o 
  11   3   2       16.21       13.67      5.13 o 
  13   3   2       20.22       14.10      7.45 o 
  15   3   2        0.09        1.92      5.21 o 
  17   3   2       10.10        9.45      6.20 o 
  19   3   2        2.66       19.37      7.69 o 
 -20   4   2        2.44        6.18      9.87 o 
 -18   4   2        6.87        7.59      5.47 o 
 -16   4   2        3.04       10.06      4.91 o 
 -14   4   2       36.67       26.27      4.76 o 
 -12   4   2      224.74      212.74      6.03 o 
 -10   4   2      194.92      177.75      5.47 o 
  -8   4   2      235.37      255.84      7.49 o 
  -6   4   2        6.83        0.85      1.54 o 
  -4   4   2      859.87      857.30     11.12 o 
  -2   4   2       75.26       62.96      5.57 o 
   0   4   2       70.58       86.31      5.48 o 
   2   4   2      149.83      132.02      5.91 o 
   4   4   2      207.90      203.36      6.31 o 
   6   4   2       30.24       33.76      3.68 o 
   8   4   2        3.58        7.22      2.64 o 
  10   4   2     1646.92     1609.45     62.32 o 
  12   4   2      324.96      320.53     20.85 o 
  14   4   2       62.11       69.96     10.19 o 
  16   4   2       21.84       34.73      8.61 o 
  18   4   2       14.27       21.05      7.68 o 
 -19   5   2        3.79       15.07      6.63 o 
 -17   5   2        7.45        8.64     11.78 o 
 -15   5   2      155.41      153.18     12.65 o 
 -13   5   2      271.93      256.54     10.42 o 
 -11   5   2       86.35       96.82      6.09 o 
  -9   5   2        4.99        5.42      2.26 o 
  -7   5   2      162.03      167.34      6.56 o 
  -5   5   2       95.90       95.54      5.43 o 
  -3   5   2       68.84       61.57      7.19 o 
  -1   5   2      129.45      118.43      4.63 o 
   1   5   2       39.82       56.50      6.83 o 
   3   5   2       34.27       34.91      4.00 o 
   5   5   2       91.22       83.55      5.75 o 
   7   5   2      214.08      210.62      7.48 o 
   9   5   2      292.34      278.70      9.68 o 
  11   5   2      125.85      114.72     11.45 o 
  13   5   2        0.19        1.22      4.99 o 
  15   5   2        1.88        9.76      9.93 o 
  17   5   2        0.02        3.09      6.45 o 
 -18   6   2        0.39        0.00      6.17 o 
 -16   6   2        4.89       17.82      6.78 o 
 -14   6   2        0.37        9.01      5.44 o 
 -12   6   2        3.99       12.31      3.52 o 
 -10   6   2       12.03       14.64      3.52 o 
  -8   6   2        2.84        3.72      2.70 o 
  -6   6   2       10.86       12.63      3.12 o 
  -4   6   2       18.53       28.23      3.95 o 
  -2   6   2       50.54       42.35      6.75 o 
   0   6   2       19.19       21.98      4.37 o 
   2   6   2      455.97      449.40     16.54 o 
   4   6   2      433.97      449.89     11.02 o 
   6   6   2      125.58      132.48      7.59 o 
   8   6   2      124.28      134.16      7.84 o 
  10   6   2       23.44       18.56      6.70 o 
  12   6   2       81.35       78.78     11.25 o 
  14   6   2        3.95        9.40      6.37 o 
  16   6   2        0.00       13.97      7.88 o 
 -17   7   2        4.88        3.23      7.32 o 
 -15   7   2        2.95        9.53      6.63 o 
 -13   7   2       30.73       24.21      7.51 o 
 -11   7   2        6.02        2.78      3.45 o 
  -9   7   2       61.62       65.47      6.01 o 
  -7   7   2        8.12       11.42      4.44 o 
  -5   7   2       19.71       21.86      5.84 o 
  -3   7   2        4.48        6.24      4.68 o 
  -1   7   2      257.37      228.75     12.32 o 
   1   7   2      177.47      179.35     10.19 o 
   3   7   2        0.23        1.09      2.79 o 
   5   7   2        6.27       11.37      3.72 o 
   7   7   2        6.02        8.06      3.63 o 
   9   7   2       16.80       23.65      5.80 o 
  11   7   2        3.51        0.03      6.16 o 
  13   7   2        1.23       12.06      7.30 o 
 -14   8   2       16.57       21.99      8.02 o 
 -12   8   2        3.96        0.50     11.40 o 
 -10   8   2       91.50       90.82     10.52 o 
  -8   8   2       44.23       45.68      7.99 o 
  -6   8   2       70.72       71.93      9.69 o 
  -4   8   2       59.92       72.78      9.88 o 
  -2   8   2       66.01       65.96      9.74 o 
   0   8   2      101.51       98.28     10.86 o 
   2   8   2        0.36        1.57      4.63 o 
   4   8   2        0.29        4.05      3.55 o 
   6   8   2        3.23        5.04      3.84 o 
   8   8   2       19.55       22.45      4.96 o 
  10   8   2       30.35       37.63      9.83 o 
  12   8   2       30.90       35.26     10.05 o 
 -11   9   2        0.23        4.75      5.26 o 
  -9   9   2       13.66       18.27     12.10 o 
  -7   9   2        4.22        8.59      5.69 o 
  -5   9   2       52.53       56.73      9.34 o 
  -3   9   2       31.61       43.90      8.69 o 
  -1   9   2        0.00        1.06      5.94 o 
   1   9   2        3.55       11.90      9.99 o 
   3   9   2        1.14        0.00      5.04 o 
   5   9   2        2.60        9.13      5.01 o 
   7   9   2        1.01        8.92      5.40 o 
   9   9   2        0.12        9.04      7.29 o 
  -6  10   2        0.24        3.95      6.31 o 
  -4  10   2        0.01       10.07      6.68 o 
  -2  10   2       64.14       52.64     10.51 o 
   0  10   2       38.02       63.39     30.27 o 
   2  10   2        4.39        1.16      5.98 o 
 -23   1   3        7.19       19.73      6.72 o 
 -21   1   3        7.01        9.43      6.99 o 
 -19   1   3       11.06       12.30      4.47 o 
 -17   1   3      391.79      419.36     12.96 o 
 -15   1   3      397.55      355.75     14.39 o 
 -13   1   3       52.81       62.78      5.73 o 
 -11   1   3     3272.68     3496.02     36.95 o 
  -9   1   3     4092.17     4269.32     35.09 o 
  -7   1   3     3020.23     3186.54     16.77 o 
  -5   1   3     2819.39     3001.55     15.63 o 
  -3   1   3    15840.61    16190.93    230.86 o 
  -1   1   3     5762.48     6104.99     38.03 o 
   1   1   3      705.66      655.48     14.00 o 
   3   1   3     2529.32     2635.67     18.08 o 
   5   1   3     1639.39     1738.58     29.77 o 
   7   1   3        0.80        0.04      1.37 o 
   9   1   3       96.34      104.05      8.32 o 
  11   1   3       80.61       80.32     11.81 o 
  13   1   3        4.46        8.70      4.39 o 
  15   1   3        0.44        3.74      3.53 o 
  17   1   3       16.05       16.43      6.43 o 
 -22   2   3      131.24      152.23     15.17 o 
 -20   2   3       93.47      113.17      9.71 o 
 -18   2   3        6.49        4.30      3.97 o 
 -16   2   3       92.22       94.86      7.56 o 
 -14   2   3      159.44      152.43      8.02 o 
 -12   2   3        9.01        9.90      1.82 o 
 -10   2   3       97.69      104.62      3.74 o 
  -8   2   3      656.48      603.56     10.41 o 
  -6   2   3       23.97       18.32      1.95 o 
  -4   2   3    24183.99    25356.12    135.18 o 
  -2   2   3     9673.05    10217.36     52.95 o 
   0   2   3     2086.67     2233.84     26.99 o 
   2   2   3     2168.35     2155.72     18.46 o 
   4   2   3       13.56       15.79      1.86 o 
   6   2   3       91.74      138.61      4.22 o 
   8   2   3       42.53       40.37      3.00 o 
  10   2   3       54.26       60.08      5.86 o 
  12   2   3       27.40       27.32      5.19 o 
  14   2   3        2.61        1.18      4.34 o 
  16   2   3        0.23        4.86      6.40 o 
  18   2   3       14.42       23.89      9.58 o 
 -23   3   3        0.00       13.82      7.69 o 
 -21   3   3        8.78       12.57      7.01 o 
 -19   3   3       23.27       28.86      5.59 o 
 -17   3   3        4.15        7.82      4.05 o 
 -15   3   3       41.24       41.52      5.46 o 
 -13   3   3       24.01       27.55      3.42 o 
 -11   3   3       86.39      107.44      4.57 o 
  -9   3   3       92.26       77.31      3.86 o 
  -7   3   3      359.30      413.88      6.87 o 
  -5   3   3     1744.92     1773.68     23.51 o 
  -3   3   3      621.86      567.98     12.60 o 
  -1   3   3     4047.81     4238.01     20.34 o 
   1   3   3       10.55        7.37      3.45 o 
   3   3   3      656.61      683.87      7.81 o 
   5   3   3      138.81      126.20      5.29 o 
   7   3   3       23.33       30.41      2.84 o 
   9   3   3       19.31       18.49      5.23 o 
  11   3   3       59.34       63.88      9.05 o 
  13   3   3       10.39        7.46      4.98 o 
  15   3   3        3.13        3.89      5.11 o 
  17   3   3        1.18       13.58      6.72 o 
 -22   4   3        6.81        8.24      6.59 o 
 -20   4   3        4.90       10.41      6.08 o 
 -18   4   3        0.91        0.00      4.74 o 
 -16   4   3       47.36       43.64      7.06 o 
 -14   4   3      126.64      117.80      7.87 o 
 -12   4   3      450.25      445.53      8.60 o 
 -10   4   3        3.94        4.95      2.06 o 
  -8   4   3     3342.13     3282.67     21.45 o 
  -6   4   3     5380.48     5339.44     26.57 o 
  -4   4   3      857.85      821.82     25.31 o 
  -2   4   3      218.45      196.27      4.91 o 
   0   4   3      452.52      474.46     10.47 o 
   2   4   3      195.36      218.53      8.27 o 
   4   4   3      139.98      151.76      6.09 o 
   6   4   3       12.34       18.11      3.02 o 
   8   4   3      278.66      252.54      7.76 o 
  10   4   3     1025.16      992.36     25.72 o 
  12   4   3       53.12       49.88      8.11 o 
  14   4   3        3.18       11.65      5.83 o 
  16   4   3        8.34        7.94     11.40 o 
 -21   5   3        1.04        6.47      6.54 o 
 -19   5   3        1.61        9.58      6.19 o 
 -17   5   3       23.81       14.07      5.67 o 
 -15   5   3      225.92      180.48     12.89 o 
 -13   5   3      259.35      270.75     17.63 o 
 -11   5   3       32.41       32.88      3.58 o 
  -9   5   3       52.49       50.05      4.02 o 
  -7   5   3      278.39      257.61      9.62 o 
  -5   5   3        7.27        5.91      2.48 o 
  -3   5   3      129.21      125.63      9.20 o 
  -1   5   3       13.52       13.47      3.47 o 
   1   5   3      486.78      452.66     11.59 o 
   3   5   3       70.66       68.75      5.41 o 
   5   5   3       26.55       29.68      4.47 o 
   7   5   3      248.62      268.85     10.07 o 
   9   5   3      103.27      122.12      9.82 o 
  11   5   3        6.03       21.83      6.76 o 
  13   5   3        1.71        0.00      7.45 o 
  15   5   3        4.18       12.75      7.61 o 
 -20   6   3        0.73        3.18      9.20 o 
 -18   6   3        4.11        7.19      6.43 o 
 -16   6   3        1.79        2.37      5.27 o 
 -14   6   3       75.79       78.78     20.59 o 
 -12   6   3       75.71       60.95      5.65 o 
 -10   6   3        5.34        8.10      3.04 o 
  -8   6   3       19.73       22.86      3.90 o 
  -6   6   3       43.13       60.12      5.69 o 
  -4   6   3      125.12       97.16      9.36 o 
  -2   6   3      236.41      203.19     10.49 o 
   0   6   3       88.93       93.51      7.43 o 
   2   6   3       26.03       21.72      4.22 o 
   4   6   3      242.71      273.99     11.51 o 
   6   6   3       87.63       97.14      6.94 o 
   8   6   3        8.84       16.22      5.15 o 
  10   6   3      512.98      508.04     20.76 o 
  12   6   3        0.09        6.84      6.52 o 
  14   6   3       26.99       21.14      8.39 o 
 -17   7   3        6.62       14.76      7.36 o 
 -15   7   3        3.08       10.52      7.08 o 
 -13   7   3        0.58        0.24      4.12 o 
 -11   7   3        0.36        4.55      3.31 o 
  -9   7   3       20.20       23.96      5.37 o 
  -7   7   3       29.22       28.68      6.48 o 
  -5   7   3        4.99        3.89      4.74 o 
  -3   7   3        0.01        0.00      3.67 o 
  -1   7   3      236.59      227.83     13.00 o 
   1   7   3      214.43      217.57     12.49 o 
   3   7   3       25.82       25.14      4.40 o 
   5   7   3       73.21       84.78      7.84 o 
   7   7   3        8.87        8.81      3.74 o 
   9   7   3      154.78      184.25     12.17 o 
  11   7   3       79.05       96.38     12.96 o 
  13   7   3        0.84        8.19      7.59 o 
 -16   8   3        0.03       11.55      8.32 o 
 -14   8   3        9.89       33.30     11.46 o 
 -12   8   3        3.49        7.35      4.95 o 
 -10   8   3       44.91       53.43      7.31 o 
  -8   8   3       22.59       24.97      8.15 o 
  -6   8   3      360.02      329.33     19.89 o 
  -4   8   3      306.38      297.05     22.09 o 
  -2   8   3       59.59       55.71     12.25 o 
   0   8   3        8.38       17.32      6.00 o 
   2   8   3       18.49       21.21      4.51 o 
   4   8   3        0.35        1.58      4.24 o 
   6   8   3       12.82       12.69      4.39 o 
   8   8   3        0.25        2.59      5.02 o 
  10   8   3        5.40        6.79      8.91 o 
 -11   9   3        0.11        0.00      5.79 o 
  -9   9   3       57.99       61.80     11.05 o 
  -7   9   3       16.50       16.41      6.91 o 
  -5   9   3        4.52       15.18      6.80 o 
  -3   9   3       58.85       86.08     11.84 o 
  -1   9   3       54.06       71.83     10.22 o 
   1   9   3        9.65       20.11      6.77 o 
   3   9   3        0.00        0.43      4.80 o 
   5   9   3        0.01       12.21      5.87 o 
   7   9   3        0.03        0.00      9.77 o 
  -6  10   3        2.73        3.49      7.42 o 
  -4  10   3        2.26        8.85     12.92 o 
  -2  10   3       13.57       14.96      7.72 o 
   0  10   3        5.00       11.20      6.94 o 
   2  10   3        0.05        3.84      7.58 o 
 -24   0   4        0.23       12.16     11.71 o 
 -22   0   4       26.92       49.80      8.60 o 
 -20   0   4      117.18      118.36     10.66 o 
 -18   0   4        0.00        0.00      5.16 o 
 -16   0   4      108.11      108.16     14.51 o 
 -14   0   4     1038.84      881.21     29.35 o 
 -12   0   4      719.05      729.40     13.36 o 
 -10   0   4      312.54      314.18      8.68 o 
  -8   0   4        1.55        0.72      1.21 o 
  -6   0   4      881.75      809.87     13.18 o 
  -4   0   4      494.33      575.54     12.45 o 
  -2   0   4      428.73      410.24     12.92 o 
   0   0   4      871.99      819.39     18.40 o 
   2   0   4       15.92       11.97      3.88 o 
   4   0   4     1718.82     1742.26     21.15 o 
   6   0   4       99.49      118.85      6.31 o 
   8   0   4      157.48      154.19     12.22 o 
  10   0   4        1.45        0.00      3.25 o 
  12   0   4       74.94       59.46     10.89 o 
  14   0   4       23.74       18.21      8.34 o 
  16   0   4        0.46        9.55      7.83 o 
 -23   1   4       65.37       70.18     12.58 o 
 -21   1   4      120.65       96.65      9.31 o 
 -19   1   4     1122.68     1140.04     39.73 o 
 -17   1   4        6.98        7.03      3.69 o 
 -15   1   4       21.62       27.67      5.11 o 
 -13   1   4      470.47      411.84      6.63 o 
 -11   1   4     3886.00     4341.65     29.42 o 
  -9   1   4      621.24      693.21      7.72 o 
  -7   1   4      962.85      914.42     10.50 o 
  -5   1   4      607.06      556.67     13.54 o 
  -3   1   4       33.15       32.13      2.35 o 
  -1   1   4     2122.08     2240.21     26.29 o 
   1   1   4      105.22      119.76     17.09 o 
   3   1   4     6118.27     6416.73     64.76 o 
   5   1   4      721.43      745.90     15.58 o 
   7   1   4      148.29      169.16      6.06 o 
   9   1   4       25.65       17.47      4.10 o 
  11   1   4       31.33       30.12      5.82 o 
  13   1   4      244.82      179.05     14.42 o 
  15   1   4        1.85        2.24      5.03 o 
  17   1   4        4.13        4.20      5.49 o 
 -24   2   4        0.03        0.42      5.27 o 
 -22   2   4      111.61      112.59     10.15 o 
 -20   2   4      489.34      548.24     16.39 o 
 -18   2   4       60.33       57.54     10.87 o 
 -16   2   4        2.99        7.59      3.41 o 
 -14   2   4       95.78      101.68      5.08 o 
 -12   2   4       36.11       39.24      3.02 o 
 -10   2   4      599.81      671.89      9.60 o 
  -8   2   4     1102.23     1155.79     10.66 o 
  -6   2   4      248.04      225.42      6.82 o 
  -4   2   4     2732.62     2672.13     14.81 o 
  -2   2   4      547.70      541.94      7.06 o 
   0   2   4      886.11      822.06     11.23 o 
   2   2   4     1096.32     1054.07     10.82 o 
   4   2   4      102.28       90.83      4.01 o 
   6   2   4       22.12       24.45      2.54 o 
   8   2   4       53.17       72.07      5.88 o 
  10   2   4        0.76        1.40      2.85 o 
  12   2   4       24.53       16.27      5.66 o 
  14   2   4       90.77       86.92     10.75 o 
  16   2   4        0.44       10.04      6.37 o 
 -23   3   4        7.79       16.80      7.64 o 
 -21   3   4        2.44        0.00      4.50 o 
 -19   3   4        6.65        5.79      4.30 o 
 -17   3   4        1.50        0.00      2.96 o 
 -15   3   4       37.24       32.70      4.77 o 
 -13   3   4        0.19        0.00      1.80 o 
 -11   3   4      508.52      533.09      8.48 o 
  -9   3   4      193.09      202.43      5.52 o 
  -7   3   4       46.74       44.15      3.11 o 
  -5   3   4     2615.88     2775.85     22.38 o 
  -3   3   4       78.02      120.87     10.11 o 
  -1   3   4     2047.43     2202.63     33.69 o 
   1   3   4      541.57      550.64     10.21 o 
   3   3   4      243.02      242.76      5.52 o 
   5   3   4       32.04       34.53      3.72 o 
   7   3   4        0.06        0.00      2.06 o 
   9   3   4       89.16       88.70     12.16 o 
  11   3   4       21.42       42.14      7.54 o 
  13   3   4        6.92        4.13      5.19 o 
  15   3   4       11.44       19.24      7.20 o 
 -22   4   4        1.81        7.62      8.82 o 
 -20   4   4        7.32        6.57     10.47 o 
 -18   4   4        6.71       10.34      4.43 o 
 -16   4   4       21.18       35.06      6.90 o 
 -14   4   4        4.67       11.22      3.39 o 
 -12   4   4        0.13        0.14      1.97 o 
 -10   4   4        3.54        5.92      2.22 o 
  -8   4   4     6634.17     6860.29     32.26 o 
  -6   4   4     7952.78     7933.39     80.57 o 
  -4   4   4      255.58      227.53      6.76 o 
  -2   4   4        5.68       13.76      2.04 o 
   0   4   4     3236.69     3370.91     62.03 o 
   2   4   4      187.05      190.60      7.28 o 
   4   4   4       29.00       26.62      3.55 o 
   6   4   4      267.38      257.95     13.25 o 
   8   4   4        0.82        0.40      3.37 o 
  10   4   4       10.75        9.40      5.34 o 
  12   4   4       22.74       44.29      8.28 o 
  14   4   4       51.56       66.70     10.49 o 
  16   4   4       41.67       54.53     10.62 o 
 -21   5   4        0.28        0.00      6.53 o 
 -19   5   4        6.14        8.88     10.60 o 
 -17   5   4        6.57       10.22      5.74 o 
 -15   5   4       31.55       16.80      5.77 o 
 -13   5   4       14.01       11.10      2.84 o 
 -11   5   4      248.73      209.23      6.61 o 
  -9   5   4      200.43      191.76      6.30 o 
  -7   5   4      174.61      140.89      7.27 o 
  -5   5   4       65.43       74.38      6.08 o 
  -3   5   4       42.34       48.13      5.19 o 
  -1   5   4        0.15        0.23      2.90 o 
   1   5   4        4.63        6.15      2.99 o 
   3   5   4        4.29        4.80      2.53 o 
   5   5   4      151.52      147.59      7.51 o 
   7   5   4        0.29        4.88      2.97 o 
   9   5   4      126.18      126.22     12.45 o 
  11   5   4        3.67        0.00     10.54 o 
  13   5   4        8.54       15.82      7.13 o 
  15   5   4        0.07        0.76      6.88 o 
 -20   6   4        4.22        3.66      6.89 o 
 -18   6   4        3.70        3.67      8.24 o 
 -16   6   4       87.95       80.66     10.04 o 
 -14   6   4      384.63      290.96     11.32 o 
 -12   6   4      341.89      295.61     10.85 o 
 -10   6   4      408.10      348.73     13.57 o 
  -8   6   4       43.65       42.81      5.66 o 
  -6   6   4      150.04      150.70     11.23 o 
  -4   6   4      112.57      106.29     22.50 o 
  -2   6   4        7.93       10.30      4.77 o 
   0   6   4       89.89       92.97     11.49 o 
   2   6   4       95.26       87.75      7.54 o 
   4   6   4       27.21       26.13      4.19 o 
   6   6   4      720.94      700.73     14.68 o 
   8   6   4      977.99      992.79     21.33 o 
  10   6   4       64.28       73.08     11.19 o 
  12   6   4        0.08        0.06      6.19 o 
 -17   7   4       35.37       54.83      9.76 o 
 -15   7   4       20.06       19.70      6.89 o 
 -13   7   4       19.04       16.88      4.64 o 
 -11   7   4       37.91       45.67      6.56 o 
  -9   7   4       18.34       25.66      6.37 o 
  -7   7   4       44.77       48.03      8.15 o 
  -5   7   4       33.03       29.78      6.64 o 
  -3   7   4       12.20       14.55      5.24 o 
  -1   7   4       40.97       44.97      6.10 o 
   1   7   4       40.64       53.51      6.60 o 
   3   7   4      128.65      123.60      8.32 o 
   5   7   4      145.48      164.42      9.43 o 
   7   7   4       47.59       63.31      6.70 o 
   9   7   4       43.19       73.75     11.63 o 
  11   7   4       32.55       39.63      9.63 o 
 -16   8   4        0.14        3.63      9.29 o 
 -14   8   4        6.83       14.00      6.71 o 
 -12   8   4        1.85        4.03      4.68 o 
 -10   8   4        5.24        1.56      4.89 o 
  -8   8   4        0.07        0.00      6.43 o 
  -6   8   4       88.98       87.73     10.66 o 
  -4   8   4      198.53      222.89     28.62 o 
  -2   8   4       32.57       36.93     10.70 o 
   0   8   4        2.04        4.33      3.89 o 
   2   8   4        1.95        9.97      4.16 o 
   4   8   4        2.51       12.56      4.23 o 
   6   8   4       34.31       43.21      6.01 o 
   8   8   4       10.62       15.25      6.07 o 
 -13   9   4        8.95        5.88      6.73 o 
 -11   9   4        3.85        3.13      8.79 o 
  -9   9   4        3.81       12.02      8.44 o 
  -7   9   4        7.60        9.85      6.88 o 
  -5   9   4      140.54      110.88     14.74 o 
  -3   9   4      431.80      427.80     19.64 o 
  -1   9   4       88.63       92.54     11.81 o 
   1   9   4       25.14       26.14      7.68 o 
   3   9   4       16.85       32.50      6.95 o 
   5   9   4        9.89       14.90      5.26 o 
  -6  10   4        0.14       10.11      7.24 o 
  -4  10   4       15.20        3.44      7.31 o 
  -2  10   4        3.31        3.75      6.42 o 
 -25   1   5        2.91        4.74     12.45 o 
 -23   1   5       52.48       62.53     10.96 o 
 -21   1   5       49.70       53.05      9.24 o 
 -19   1   5      225.90      251.51     14.15 o 
 -17   1   5        0.84        3.47      3.29 o 
 -15   1   5      118.72      122.95      8.83 o 
 -13   1   5      930.38      955.40     10.50 o 
 -11   1   5      175.81      203.48      4.76 o 
  -9   1   5      412.61      392.70      6.02 o 
  -7   1   5      549.88      542.22      8.95 o 
  -5   1   5      783.90      820.22      7.29 o 
  -3   1   5      662.73      737.44     10.75 o 
  -1   1   5       65.40       71.08      4.09 o 
   1   1   5      478.14      473.34     41.48 o 
   3   1   5      402.97      451.23     15.28 o 
   5   1   5      152.25      169.67      5.54 o 
   7   1   5       16.64       12.88      3.04 o 
   9   1   5      112.88       81.16      8.30 o 
  11   1   5       46.01       39.43      6.81 o 
  13   1   5       10.01        8.28      6.94 o 
  15   1   5        0.21        7.46      5.29 o 
 -24   2   5        7.15       14.56      8.29 o 
 -22   2   5       69.02       63.91     10.87 o 
 -20   2   5      182.90      227.35     18.09 o 
 -18   2   5      100.59       99.15      8.00 o 
 -16   2   5      246.08      245.89     15.51 o 
 -14   2   5        5.87        5.06      1.96 o 
 -12   2   5      172.43      192.74      5.14 o 
 -10   2   5      199.65      229.90      5.35 o 
  -8   2   5       62.60       59.75      3.31 o 
  -6   2   5       10.08       14.80      7.87 o 
  -4   2   5     1795.38     1953.38     23.24 o 
  -2   2   5      648.71      752.40     14.60 o 
   0   2   5      413.32      379.81      8.44 o 
   2   2   5       22.33       36.79      3.93 o 
   4   2   5      325.50      308.26      9.38 o 
   6   2   5      208.58      224.56      5.96 o 
   8   2   5       98.22       98.23      7.04 o 
  10   2   5       36.61       34.59      6.77 o 
  12   2   5        1.13        4.04      4.54 o 
  14   2   5       13.38       25.95      7.22 o 
  16   2   5        5.77       20.89      7.86 o 
 -23   3   5       54.39       66.01     11.33 o 
 -21   3   5        3.72        1.16      4.51 o 
 -19   3   5       62.33       47.28      6.41 o 
 -17   3   5        0.03        0.00      3.23 o 
 -15   3   5        8.80        8.48      2.69 o 
 -13   3   5      257.20      256.77      6.49 o 
 -11   3   5        4.70        6.94      2.13 o 
  -9   3   5     3033.85     2945.30     19.76 o 
  -7   3   5      362.56      333.84      7.58 o 
  -5   3   5     2833.82     2704.28     18.78 o 
  -3   3   5      562.46      593.46      8.56 o 
  -1   3   5      309.83      286.11      8.06 o 
   1   3   5     1050.11     1054.30     15.22 o 
   3   3   5      582.98      548.26     14.21 o 
   5   3   5      370.56      357.43      8.78 o 
   7   3   5       67.73       78.03      6.72 o 
   9   3   5      147.70      115.75     11.32 o 
  11   3   5        0.16        2.77      4.41 o 
  13   3   5        8.53       17.25      6.46 o 
  15   3   5       13.74       19.03      7.83 o 
 -22   4   5       24.54       29.10      7.54 o 
 -20   4   5        2.06        4.75      4.86 o 
 -18   4   5       65.86       61.68      9.11 o 
 -16   4   5      148.64      129.68      8.77 o 
 -14   4   5        1.94        1.20      2.32 o 
 -12   4   5       42.27       48.88      4.16 o 
 -10   4   5        0.03        2.35      2.65 o 
  -8   4   5     3582.17     3483.16     35.61 o 
  -6   4   5     1853.82     1777.58     27.67 o 
  -4   4   5      514.32      559.11     10.37 o 
  -2   4   5      448.68      420.62     10.48 o 
   0   4   5      462.70      491.79     11.53 o 
   2   4   5      374.83      339.91      9.84 o 
   4   4   5      447.94      426.20     11.20 o 
   6   4   5      574.74      535.05     16.84 o 
   8   4   5       35.81       49.80      9.55 o 
  10   4   5      142.40      133.38     13.97 o 
  12   4   5        0.00        6.45      6.11 o 
  14   4   5        2.45        8.31      9.33 o 
 -21   5   5        0.22        8.88      6.82 o 
 -19   5   5        3.08        3.50      5.51 o 
 -17   5   5        6.01        7.37      5.56 o 
 -15   5   5       10.84       12.89      3.64 o 
 -13   5   5       22.16       18.55      3.33 o 
 -11   5   5      155.28      157.82      6.57 o 
  -9   5   5      122.69      114.71      6.32 o 
  -7   5   5        7.27        3.06      2.80 o 
  -5   5   5      149.71      171.41     11.14 o 
  -3   5   5        4.55       10.51      8.70 o 
  -1   5   5       26.99       30.59      4.42 o 
   1   5   5       76.59       81.77      6.63 o 
   3   5   5        5.60        9.82      3.44 o 
   5   5   5        4.93        5.45      2.86 o 
   7   5   5      312.09      337.78     19.22 o 
   9   5   5       91.44       81.99     10.51 o 
  11   5   5        3.67       11.30      6.50 o 
  13   5   5       10.23       23.93      7.76 o 
 -20   6   5       14.03       19.45      7.48 o 
 -18   6   5       32.08       51.66     16.27 o 
 -16   6   5       66.51       84.60     19.13 o 
 -14   6   5       24.12       18.76      5.62 o 
 -12   6   5      214.04      200.99      7.36 o 
 -10   6   5      128.28      120.10      7.22 o 
  -8   6   5     1166.44     1043.15     24.27 o 
  -6   6   5       72.40       66.46      8.48 o 
  -4   6   5      249.02      291.07     24.41 o 
  -2   6   5       15.66       20.73      4.82 o 
   0   6   5        2.62        6.23      3.48 o 
   2   6   5        0.45        6.72      3.61 o 
   4   6   5        1.10        0.00      2.89 o 
   6   6   5      251.04      269.00     10.08 o 
   8   6   5       23.42       26.36      7.77 o 
  10   6   5       13.04        6.65      6.77 o 
  12   6   5        6.81        0.00      7.19 o 
 -19   7   5        7.18       14.73      7.72 o 
 -17   7   5       54.31       51.42      9.90 o 
 -15   7   5       82.28       83.84      8.60 o 
 -13   7   5        3.70        3.27      5.31 o 
 -11   7   5        4.74       16.71      6.84 o 
  -9   7   5       16.32       24.83      6.32 o 
  -7   7   5      767.83      699.19     22.38 o 
  -5   7   5      204.44      194.53     13.82 o 
  -3   7   5       37.26       45.84     18.75 o 
  -1   7   5        2.97       13.01      4.38 o 
   1   7   5        9.60        8.88      4.20 o 
   3   7   5       51.53       71.63      6.68 o 
   5   7   5        2.61       11.04      4.11 o 
   7   7   5       19.85       30.81      6.16 o 
   9   7   5        0.22        0.00      8.85 o 
 -16   8   5        2.52       14.32     10.63 o 
 -14   8   5        3.17        3.27      6.21 o 
 -12   8   5        1.02        0.00      9.58 o 
 -10   8   5        1.16        2.20      5.38 o 
  -8   8   5       43.97       51.05      8.70 o 
  -6   8   5       59.73       63.62      9.96 o 
  -4   8   5       40.60       57.42      9.45 o 
  -2   8   5       40.95       38.98      7.96 o 
   0   8   5        0.68        8.78      4.65 o 
   2   8   5       39.84       38.27      5.62 o 
   4   8   5      108.07      135.53      9.59 o 
   6   8   5       12.41       11.59      4.86 o 
   8   8   5       20.49       15.70     11.43 o 
 -11   9   5        1.32        1.37      6.35 o 
  -9   9   5        0.62        2.81      6.46 o 
  -7   9   5       28.30       30.74      8.10 o 
  -5   9   5       12.89       36.09      8.75 o 
  -3   9   5        2.46       15.03     14.99 o 
  -1   9   5        0.02        5.97      6.28 o 
   1   9   5        0.80        0.00     10.03 o 
   3   9   5        2.01        7.58      4.96 o 
 -24   0   6        0.42        1.97      9.10 o 
 -22   0   6       92.71      124.59     19.86 o 
 -20   0   6       16.33       20.75      9.55 o 
 -18   0   6       51.50       56.28     12.35 o 
 -16   0   6      291.03      303.29     10.77 o 
 -14   0   6      357.10      340.38      8.05 o 
 -12   0   6     1825.05     1864.15     16.60 o 
 -10   0   6      341.15      320.43      6.61 o 
  -8   0   6     1000.88      914.76     16.90 o 
  -6   0   6       48.20       78.34     14.96 o 
  -4   0   6     1488.06     1551.95     21.67 o 
  -2   0   6      114.79      116.63      9.04 o 
   0   0   6      140.06      133.82      9.87 o 
   2   0   6      107.35      131.02     10.95 o 
   4   0   6      335.88      316.65     14.71 o 
   6   0   6       16.85       23.43      6.49 o 
   8   0   6       73.10       80.21     11.90 o 
  10   0   6      241.33      206.26     18.65 o 
  12   0   6       92.51       56.09     11.71 o 
  14   0   6        7.35       15.47      8.47 o 
 -25   1   6        1.53        4.34      7.59 o 
 -23   1   6       65.76       78.53     12.02 o 
 -21   1   6       10.73       14.01      6.84 o 
 -19   1   6        8.60        4.04      4.92 o 
 -17   1   6        6.93        5.46      3.25 o 
 -15   1   6     1204.76     1234.83     12.89 o 
 -13   1   6     2239.11     2217.69     16.43 o 
 -11   1   6       83.20       80.28      3.62 o 
  -9   1   6      593.00      550.71      9.57 o 
  -7   1   6      375.97      383.55      7.84 o 
  -5   1   6     4959.60     5355.24     38.20 o 
  -3   1   6      865.91      904.37     11.72 o 
  -1   1   6      325.96      352.64     17.01 o 
   1   1   6        2.34        5.61      4.84 o 
   3   1   6       16.54       20.83      4.30 o 
   5   1   6       82.25       71.22      4.78 o 
   7   1   6        4.94        4.77      3.30 o 
   9   1   6        3.57        0.47      3.32 o 
  11   1   6        3.74        4.20      6.24 o 
  13   1   6        9.25       13.14      7.23 o 
  15   1   6        0.23        4.16      6.02 o 
 -24   2   6        2.54        8.76      7.95 o 
 -22   2   6        1.60       12.15     10.54 o 
 -20   2   6       25.75       35.96      8.19 o 
 -18   2   6       46.49       49.87      6.04 o 
 -16   2   6        5.36        8.09      5.16 o 
 -14   2   6        3.10        4.15      2.03 o 
 -12   2   6       56.94       79.27      4.16 o 
 -10   2   6      219.02      216.11      5.38 o 
  -8   2   6        3.03        1.03      1.86 o 
  -6   2   6      669.24      686.02      8.29 o 
  -4   2   6     3065.40     3337.38     23.91 o 
  -2   2   6     2530.58     2677.37     23.33 o 
   0   2   6      152.20      147.60      5.96 o 
   2   2   6       71.23       57.48      5.07 o 
   4   2   6       60.20       59.35      6.23 o 
   6   2   6      333.60      294.08      8.25 o 
   8   2   6       35.93       23.29      9.36 o 
  10   2   6        0.93        9.56      5.01 o 
  12   2   6        4.37        8.49      5.89 o 
  14   2   6       10.52       12.67      6.71 o 
 -23   3   6       91.18      103.88     21.65 o 
 -21   3   6       53.12       58.06     10.06 o 
 -19   3   6       71.46       61.74     11.55 o 
 -17   3   6      262.92      249.08     15.21 o 
 -15   3   6        0.40        2.29      2.22 o 
 -13   3   6        6.35       12.00      2.48 o 
 -11   3   6       25.40       29.84      3.12 o 
  -9   3   6      435.92      430.02      9.27 o 
  -7   3   6        0.03        0.14      1.76 o 
  -5   3   6      381.39      380.56      7.91 o 
  -3   3   6       50.30       53.49      3.55 o 
  -1   3   6     1160.70     1088.44     15.78 o 
   1   3   6      674.68      662.86     23.56 o 
   3   3   6       66.04       62.85      5.71 o 
   5   3   6        1.13        3.28      2.59 o 
   7   3   6       43.17       49.80     15.44 o 
   9   3   6       38.15       32.53      7.70 o 
  11   3   6       10.97       25.38      7.20 o 
  13   3   6        3.90        3.00      5.84 o 
 -22   4   6        8.17        5.00      6.25 o 
 -20   4   6        1.28        3.22      5.15 o 
 -18   4   6      291.02      249.53     14.06 o 
 -16   4   6      266.10      217.30      8.14 o 
 -14   4   6       36.84       36.81      4.05 o 
 -12   4   6       78.81       80.65      5.03 o 
 -10   4   6        0.06        1.17      2.17 o 
  -8   4   6       47.13       47.45      4.88 o 
  -6   4   6      229.22      196.21     11.98 o 
  -4   4   6      785.71      638.97     21.68 o 
  -2   4   6      848.90      718.43     13.92 o 
   0   4   6      250.77      233.94      8.37 o 
   2   4   6        6.58        5.22      2.78 o 
   4   4   6      306.54      297.38      9.87 o 
   6   4   6      575.26      514.10     11.85 o 
   8   4   6       40.98       38.74      7.72 o 
  10   4   6        1.41        8.90      5.72 o 
  12   4   6        4.15       15.93      6.99 o 
 -21   5   6        0.66        5.47      8.47 o 
 -19   5   6        0.02        0.53      5.26 o 
 -17   5   6        8.91       12.68      4.92 o 
 -15   5   6        4.89        4.95      2.68 o 
 -13   5   6      182.68      200.66      7.94 o 
 -11   5   6      201.18      194.80      6.82 o 
  -9   5   6      301.82      295.38     13.52 o 
  -7   5   6       88.52       76.47      8.27 o 
  -5   5   6       14.20       17.32      4.75 o 
  -3   5   6       87.42       86.74      7.03 o 
  -1   5   6       54.36       53.79      7.47 o 
   1   5   6       75.20       86.59      7.14 o 
   3   5   6       26.18       26.07      4.47 o 
   5   5   6       64.69       79.63      6.47 o 
   7   5   6      167.45      208.42     15.23 o 
   9   5   6       19.33       19.42     16.23 o 
  11   5   6        0.08        1.24      6.57 o 
 -20   6   6        1.93        0.00     10.12 o 
 -18   6   6        4.09        1.60      5.95 o 
 -16   6   6        9.40       16.59      5.04 o 
 -14   6   6       21.62       14.46      3.63 o 
 -12   6   6      479.13      418.26     12.84 o 
 -10   6   6     2650.83     2204.90     35.96 o 
  -8   6   6     1213.56     1049.72     25.14 o 
  -6   6   6        7.94       10.92      5.27 o 
  -4   6   6        0.30        2.38      3.29 o 
  -2   6   6        0.81        3.76      4.52 o 
   0   6   6       20.68       23.14      4.85 o 
   2   6   6        7.00       15.37      4.25 o 
   4   6   6       27.24       28.66      4.78 o 
   6   6   6       44.27       51.37     10.64 o 
   8   6   6       25.13       23.14      7.14 o 
  10   6   6       33.28       34.07      9.11 o 
 -19   7   6        1.53       21.51      8.68 o 
 -17   7   6       10.39        8.59      9.93 o 
 -15   7   6       56.02       46.63      8.62 o 
 -13   7   6       62.55       57.29      8.47 o 
 -11   7   6        0.13        0.00      4.47 o 
  -9   7   6       97.06       81.19     10.15 o 
  -7   7   6      531.40      493.54     18.52 o 
  -5   7   6      229.84      247.70     14.48 o 
  -3   7   6       34.98       35.52      6.98 o 
  -1   7   6       12.74       17.47      5.59 o 
   1   7   6       30.52       42.32      6.39 o 
   3   7   6        0.68        8.91      3.80 o 
   5   7   6       23.14       26.33      4.94 o 
   7   7   6        6.62       20.06      7.83 o 
 -16   8   6       14.34       24.06     11.84 o 
 -14   8   6       13.03        7.69      6.36 o 
 -12   8   6        3.02        1.91      5.56 o 
 -10   8   6       13.18        8.36     10.95 o 
  -8   8   6        4.67       17.23      6.52 o 
  -6   8   6       16.44       16.95      6.88 o 
  -4   8   6        5.31       17.25      6.45 o 
  -2   8   6       12.14        6.95      5.28 o 
   0   8   6        0.92       10.07      4.79 o 
   2   8   6       89.63      100.31      8.45 o 
   4   8   6      136.88      144.29     10.07 o 
   6   8   6        0.11       10.24      5.90 o 
 -11   9   6        2.21        5.30     14.90 o 
  -9   9   6        0.14        7.68      6.36 o 
  -7   9   6        0.11        1.66     10.06 o 
  -5   9   6        6.44        8.34      6.76 o 
  -3   9   6       35.98       30.51      7.75 o 
  -1   9   6       64.65       76.93     22.22 o 
   1   9   6       89.21      101.78      8.75 o 
 -25   1   7        0.00        5.77      7.31 o 
 -23   1   7       43.68       40.05      9.42 o 
 -21   1   7       21.51       17.63      7.33 o 
 -19   1   7       18.73       22.83      7.08 o 
 -17   1   7        0.20        0.00      4.16 o 
 -15   1   7      190.52      189.51      6.82 o 
 -13   1   7        9.24       13.61      2.88 o 
 -11   1   7       14.45       17.73      2.80 o 
  -9   1   7      262.49      308.49      9.56 o 
  -7   1   7     1370.21     1540.24     16.81 o 
  -5   1   7       11.36       15.71      3.38 o 
  -3   1   7      209.30      186.92      7.23 o 
  -1   1   7       94.28       92.78      5.64 o 
   1   1   7      339.48      298.56     37.94 o 
   3   1   7        5.97        6.16      7.13 o 
   5   1   7       37.69       38.27      4.30 o 
   7   1   7       15.48       19.55      4.84 o 
   9   1   7       53.19       42.40     10.25 o 
  11   1   7        0.41        1.75      4.72 o 
  13   1   7        1.10        0.00      5.22 o 
 -24   2   7        0.08        0.00      7.70 o 
 -22   2   7      158.50      150.59     31.61 o 
 -20   2   7      105.87       99.30     11.95 o 
 -18   2   7        5.44       11.56      5.96 o 
 -16   2   7       12.19       14.81      3.19 o 
 -14   2   7        7.74        9.16      2.81 o 
 -12   2   7      223.32      199.01      5.60 o 
 -10   2   7       63.68       56.32      6.37 o 
  -8   2   7      124.63      109.33      5.78 o 
  -6   2   7        7.53        3.91      1.96 o 
  -4   2   7      766.53      805.93     10.71 o 
  -2   2   7      247.03      256.77      9.35 o 
   0   2   7      387.60      337.76      9.36 o 
   2   2   7     1868.63     1689.38     21.06 o 
   4   2   7      166.67      152.20      8.08 o 
   6   2   7      303.10      272.62     13.09 o 
   8   2   7       43.84       28.90      6.52 o 
  10   2   7       30.37       23.34      6.32 o 
  12   2   7        1.84        4.56      5.77 o 
 -23   3   7      124.23      167.01     16.14 o 
 -21   3   7       24.63       32.86      8.40 o 
 -19   3   7       64.40       46.03      8.73 o 
 -17   3   7      321.61      330.73     15.57 o 
 -15   3   7        9.14        8.21      3.04 o 
 -13   3   7       15.50       17.28      2.91 o 
 -11   3   7       48.48       53.18      4.87 o 
  -9   3   7       64.60       72.12      6.28 o 
  -7   3   7        0.13        0.31      2.35 o 
  -5   3   7      493.21      488.70      8.93 o 
  -3   3   7       56.09       54.43      5.00 o 
  -1   3   7      423.24      388.41     15.70 o 
   1   3   7       89.58       75.15      6.05 o 
   3   3   7      557.31      559.64     21.58 o 
   5   3   7       40.18       43.02      4.64 o 
   7   3   7      123.07      121.79     16.81 o 
   9   3   7       22.22       13.29      6.08 o 
  11   3   7       13.93        9.84      6.39 o 
 -22   4   7      107.63       89.12     12.20 o 
 -20   4   7       71.40       78.15     11.33 o 
 -18   4   7       41.03       54.54      8.81 o 
 -16   4   7       38.05       47.82      7.70 o 
 -14   4   7      267.81      243.65      9.41 o 
 -12   4   7     1435.06     1329.83     16.72 o 
 -10   4   7       93.77      107.87      6.63 o 
  -8   4   7      242.50      217.46     10.42 o 
  -6   4   7       28.66       29.61      3.56 o 
  -4   4   7        7.60       17.68      3.68 o 
  -2   4   7        0.03        6.25      2.91 o 
   0   4   7       13.99       24.05      4.27 o 
   2   4   7        8.56       10.98      3.55 o 
   4   4   7      121.67      127.74      8.40 o 
   6   4   7      188.68      162.77     13.05 o 
   8   4   7        6.43       16.16      6.25 o 
  10   4   7        1.63        0.00      5.68 o 
 -21   5   7        0.51        1.78      7.58 o 
 -19   5   7       18.44       18.88      7.19 o 
 -17   5   7       18.16       17.52      6.13 o 
 -15   5   7       63.14       74.53      5.68 o 
 -13   5   7      222.09      198.28      7.40 o 
 -11   5   7      618.93      577.07     12.60 o 
  -9   5   7     2828.88     2665.13    100.01 o 
  -7   5   7        1.16        0.00      3.73 o 
  -5   5   7       76.00       82.39      7.08 o 
  -3   5   7      586.98      591.23     17.80 o 
  -1   5   7        9.58       12.81      3.93 o 
   1   5   7       41.68       41.32      5.52 o 
   3   5   7        0.56        3.59      3.43 o 
   5   5   7       66.17       70.28      6.37 o 
   7   5   7      119.78      137.89     21.90 o 
   9   5   7        4.57       10.78      6.84 o 
 -20   6   7        4.39        7.64      9.42 o 
 -18   6   7        0.69        1.02      8.47 o 
 -16   6   7        6.95        9.44      4.62 o 
 -14   6   7        0.13        6.25      3.47 o 
 -12   6   7      423.60      387.47     15.89 o 
 -10   6   7      401.67      309.61     14.62 o 
  -8   6   7       22.59       10.79      7.38 o 
  -6   6   7       41.14       36.99      6.77 o 
  -4   6   7       21.10       26.14      4.96 o 
  -2   6   7        7.09        7.61      4.01 o 
   0   6   7        4.01        4.29      4.86 o 
   2   6   7        3.12        9.83      4.00 o 
   4   6   7       10.30       16.78      4.20 o 
   6   6   7        5.96       13.45      6.73 o 
   8   6   7        0.75        0.00      5.78 o 
 -15   7   7       35.37       43.05     10.85 o 
 -13   7   7       26.43       27.15      6.76 o 
 -11   7   7       36.41       33.62      7.17 o 
  -9   7   7      103.93       92.38     10.85 o 
  -7   7   7      179.17      169.62     13.97 o 
  -5   7   7       68.79       70.13     10.19 o 
  -3   7   7       52.52       63.18     13.44 o 
  -1   7   7      157.83      149.90     13.52 o 
   1   7   7        7.46        6.66      4.43 o 
   3   7   7        3.71        3.49      4.32 o 
   5   7   7       42.72       64.02      8.10 o 
   7   7   7        7.49        3.36      8.85 o 
 -16   8   7       61.42       70.86     15.41 o 
 -14   8   7      168.78      150.77     14.37 o 
 -12   8   7        6.96        0.94      5.85 o 
 -10   8   7       30.56       21.88     10.47 o 
  -8   8   7        0.01        6.41      6.05 o 
  -6   8   7        1.20        1.50      6.72 o 
  -4   8   7        0.00        2.79      5.47 o 
  -2   8   7        7.39       14.04      5.19 o 
   0   8   7       37.63       41.28      6.96 o 
   2   8   7       96.26       90.80      8.12 o 
   4   8   7       60.14       83.39     11.66 o 
 -11   9   7        0.43        0.00      5.79 o 
  -9   9   7       15.72       19.07      7.54 o 
  -7   9   7        0.43        7.62      9.80 o 
  -5   9   7        0.01        0.00      5.63 o 
  -3   9   7        4.23       21.60      7.36 o 
  -1   9   7       29.88       53.37      9.61 o 
 -24   0   8       14.39       17.70     10.25 o 
 -22   0   8        3.19       16.23      8.98 o 
 -20   0   8       64.55       42.72     12.29 o 
 -18   0   8        2.04        6.56      7.89 o 
 -16   0   8      110.70      115.12      8.97 o 
 -14   0   8      271.93      232.09     12.10 o 
 -12   0   8        6.55        9.36      3.54 o 
 -10   0   8     1003.11      979.81     20.39 o 
  -8   0   8     2855.63     3096.82     36.31 o 
  -6   0   8     8402.94     8861.07     62.75 o 
  -4   0   8       44.45       44.63      8.59 o 
  -2   0   8      662.64      561.05     22.15 o 
   0   0   8      541.10      466.90     20.31 o 
   2   0   8     1390.71     1231.73     33.17 o 
   4   0   8      416.56      325.03     23.78 o 
   6   0   8      124.44       99.06     13.05 o 
   8   0   8       60.76       57.10     11.27 o 
  10   0   8       47.90       35.27      9.93 o 
 -25   1   8        4.90        2.92      7.20 o 
 -23   1   8       29.21       22.14      8.39 o 
 -21   1   8       20.82       15.97      6.74 o 
 -19   1   8        0.03        2.62      4.91 o 
 -17   1   8      122.95      127.06      8.01 o 
 -15   1   8       24.17       26.35      3.73 o 
 -13   1   8       64.30       71.87      5.35 o 
 -11   1   8      110.86      118.06      6.25 o 
  -9   1   8      135.35      148.68      6.71 o 
  -7   1   8       45.94       49.41      5.00 o 
  -5   1   8       65.30       65.38      4.88 o 
  -3   1   8       10.21       14.26      3.02 o 
  -1   1   8       18.79       16.74      3.56 o 
   1   1   8       44.37       41.05      9.20 o 
   3   1   8      276.41      280.24     20.34 o 
   5   1   8       17.10       13.19      4.32 o 
   7   1   8       25.68        9.68      5.98 o 
   9   1   8        0.19        1.27     10.85 o 
  11   1   8       17.35       23.20      6.83 o 
 -24   2   8        0.93        0.00      6.59 o 
 -22   2   8       30.29       32.67      8.80 o 
 -20   2   8      328.11      320.54     17.06 o 
 -18   2   8       90.51      109.32     11.55 o 
 -16   2   8        0.08        4.46      2.81 o 
 -14   2   8       16.38       22.24      3.64 o 
 -12   2   8       22.87       34.31      4.05 o 
 -10   2   8        0.64        1.32      2.16 o 
  -8   2   8       34.45       40.45      4.18 o 
  -6   2   8        0.09        1.01      2.13 o 
  -4   2   8      158.98      159.90      6.30 o 
  -2   2   8        0.10        2.69      2.37 o 
   0   2   8      536.52      494.89     11.90 o 
   2   2   8     1398.49     1301.37     19.81 o 
   4   2   8       33.18       34.71      4.76 o 
   6   2   8        0.55        0.00      3.88 o 
   8   2   8       97.61       75.01      9.79 o 
  10   2   8        1.04        4.92      7.99 o 
 -23   3   8       21.11       21.33     12.16 o 
 -21   3   8        0.20        0.00      5.03 o 
 -19   3   8        5.22        8.77      5.74 o 
 -17   3   8      257.90      215.48     14.64 o 
 -15   3   8       34.16       43.24      4.73 o 
 -13   3   8      572.71      529.22     11.85 o 
 -11   3   8       45.83       50.02      4.72 o 
  -9   3   8      288.30      262.88      8.04 o 
  -7   3   8       34.82       49.44      7.09 o 
  -5   3   8       40.30       49.91      4.04 o 
  -3   3   8      198.38      194.04      7.61 o 
  -1   3   8       21.60       24.86      4.09 o 
   1   3   8        4.20        6.78      3.18 o 
   3   3   8      513.51      473.93     16.74 o 
   5   3   8      312.22      268.28     10.64 o 
   7   3   8       18.00       13.73     15.60 o 
   9   3   8        4.59       14.53      6.44 o 
  11   3   8        1.02        3.60      5.93 o 
 -22   4   8       15.14       12.63      7.26 o 
 -20   4   8       15.94       16.42      7.10 o 
 -18   4   8       28.61       25.29      7.13 o 
 -16   4   8        2.94        3.14      2.91 o 
 -14   4   8      184.21      194.00      8.47 o 
 -12   4   8     1081.74      928.56     34.45 o 
 -10   4   8      134.79      127.74      8.02 o 
  -8   4   8       26.27       26.33      4.25 o 
  -6   4   8       99.03      132.85     16.36 o 
  -4   4   8        2.16        3.58      2.99 o 
  -2   4   8      219.37      189.15      8.64 o 
   0   4   8        6.80       11.63      3.65 o 
   2   4   8       40.00       42.33      5.40 o 
   4   4   8        0.03        0.00      4.62 o 
   6   4   8        0.17        4.94      6.78 o 
   8   4   8        0.01        0.00      5.39 o 
  10   4   8        2.16        7.47      6.68 o 
 -21   5   8       12.64        2.53      6.28 o 
 -19   5   8        5.24       10.46      6.65 o 
 -17   5   8       35.06       43.78      6.47 o 
 -15   5   8       31.20       31.80      4.85 o 
 -13   5   8       19.03       10.41      3.56 o 
 -11   5   8     1199.53     1073.12     89.48 o 
  -9   5   8      449.76      429.34     16.60 o 
  -7   5   8        3.11        7.77      4.50 o 
  -5   5   8       30.77       26.66      4.88 o 
  -3   5   8      153.10      132.98      9.81 o 
  -1   5   8       17.40       22.60      4.57 o 
   1   5   8       18.48       18.06      4.62 o 
   3   5   8       12.16       22.47      4.71 o 
   5   5   8        0.24        2.72      3.91 o 
   7   5   8        0.39        8.37      5.99 o 
   9   5   8        5.58        0.89      7.58 o 
 -20   6   8        1.75        3.18      9.49 o 
 -18   6   8        5.04       12.35      9.87 o 
 -16   6   8       40.32       42.83      7.30 o 
 -14   6   8        0.58        3.02      4.79 o 
 -12   6   8       31.06       24.29      6.59 o 
 -10   6   8       19.33       24.20      6.23 o 
  -8   6   8      118.20      124.08     11.70 o 
  -6   6   8      164.47      156.93     13.14 o 
  -4   6   8       10.77        8.58      7.11 o 
  -2   6   8        0.05        4.24      3.81 o 
   0   6   8        0.40        4.70      3.92 o 
   2   6   8        0.08        9.31      5.88 o 
   4   6   8        0.04        1.96      3.83 o 
   6   6   8        0.31        5.23      6.21 o 
 -17   7   8       21.20       37.75     11.27 o 
 -15   7   8        9.11        3.10      5.33 o 
 -13   7   8       58.27       44.49     10.57 o 
 -11   7   8       65.08       48.22      8.57 o 
  -9   7   8        1.45        8.03      5.36 o 
  -7   7   8        0.06        2.53      4.64 o 
  -5   7   8       17.65       14.93      6.01 o 
  -3   7   8      103.73      103.43     12.87 o 
  -1   7   8       50.97       61.45     12.29 o 
   1   7   8       11.02       15.32      5.32 o 
   3   7   8        3.83        9.96      4.50 o 
   5   7   8        3.76        0.00      6.98 o 
 -14   8   8      188.89      160.39     14.74 o 
 -12   8   8       59.37       68.21     10.47 o 
 -10   8   8        0.04        6.54      6.23 o 
  -8   8   8        3.45        0.00      5.62 o 
  -6   8   8        4.04       11.07      5.87 o 
  -4   8   8        0.59        4.55      5.49 o 
  -2   8   8        9.74        3.48      4.87 o 
   0   8   8        5.20        2.22      6.44 o 
   2   8   8        4.66       17.07      5.17 o 
  -7   9   8        4.40       11.51      7.54 o 
 -25   1   9        2.47       10.74      8.15 o 
 -23   1   9        0.44        0.26      6.30 o 
 -21   1   9        1.38        0.00      5.16 o 
 -19   1   9        0.59        0.95      5.20 o 
 -17   1   9       10.75       16.75      3.47 o 
 -15   1   9       28.49       34.73      4.33 o 
 -13   1   9        0.31        0.00      2.25 o 
 -11   1   9       25.10       37.28      4.33 o 
  -9   1   9      451.99      460.05     16.47 o 
  -7   1   9        6.91        7.86      2.89 o 
  -5   1   9        6.36        8.46      3.74 o 
  -3   1   9      325.01      309.88      9.11 o 
  -1   1   9       58.37       67.62      6.10 o 
   1   1   9      667.44      629.59     38.50 o 
   3   1   9        2.94        5.95      3.48 o 
   5   1   9       68.24       75.78     13.08 o 
   7   1   9       11.45       11.42      5.34 o 
   9   1   9        1.11       13.15      6.22 o 
 -24   2   9        7.21        4.82      8.47 o 
 -22   2   9       53.00       63.05     10.59 o 
 -20   2   9        5.81        9.13      5.66 o 
 -18   2   9       57.75       54.67      6.72 o 
 -16   2   9     1363.71     1245.93     18.66 o 
 -14   2   9      643.82      596.97     12.69 o 
 -12   2   9      474.34      449.94     12.84 o 
 -10   2   9      999.04      933.84     15.32 o 
  -8   2   9       28.77       25.69      4.12 o 
  -6   2   9      109.65      104.00      7.01 o 
  -4   2   9        0.13        1.67      6.97 o 
  -2   2   9      148.39      148.74     11.95 o 
   0   2   9      187.43      187.57     10.75 o 
   2   2   9       52.31       42.47      5.42 o 
   4   2   9       28.33       49.45      7.18 o 
   6   2   9        6.85       11.86      5.47 o 
   8   2   9        2.80        6.70      8.94 o 
  10   2   9        0.02        6.78      6.16 o 
 -23   3   9       33.46       33.93     13.50 o 
 -21   3   9        1.16        0.00      5.56 o 
 -19   3   9      110.04      121.96     13.03 o 
 -17   3   9       33.76       40.94      5.13 o 
 -15   3   9      456.04      453.18     11.60 o 
 -13   3   9      837.66      748.87     14.55 o 
 -11   3   9      100.48      114.85      7.05 o 
  -9   3   9       27.71       26.46      4.33 o 
  -7   3   9      288.61      304.36     12.57 o 
  -5   3   9       21.30       28.78      5.49 o 
  -3   3   9        1.21        9.06      4.19 o 
  -1   3   9        0.02        3.29      3.59 o 
   1   3   9        4.71        8.86      3.49 o 
   3   3   9       58.68       62.66      6.44 o 
   5   3   9        8.41        2.02      4.57 o 
   7   3   9        4.03       15.74      6.61 o 
   9   3   9       17.43       13.82     14.64 o 
 -22   4   9        6.40       13.29      7.40 o 
 -20   4   9        1.95        2.74      6.18 o 
 -18   4   9        0.19        1.65      4.03 o 
 -16   4   9       49.02       62.18      6.16 o 
 -14   4   9       11.49       14.27      3.73 o 
 -12   4   9      126.42      143.15      9.42 o 
 -10   4   9      132.74      132.75      8.99 o 
  -8   4   9       10.53       19.81      5.27 o 
  -6   4   9       13.87       16.02      7.10 o 
  -4   4   9        1.65        6.95      7.00 o 
  -2   4   9        1.31        0.68      3.28 o 
   0   4   9       14.91       17.68      4.78 o 
   2   4   9        0.17        3.10      3.61 o 
   4   4   9       30.37       13.92      6.56 o 
   6   4   9        4.87       20.02      7.00 o 
   8   4   9        3.91        1.87      6.09 o 
 -21   5   9       96.40      116.56     13.87 o 
 -19   5   9        4.58       12.27      6.50 o 
 -17   5   9        0.17        0.00      3.59 o 
 -15   5   9       23.41       22.32      6.66 o 
 -13   5   9       46.63       69.46      9.43 o 
 -11   5   9      261.64      260.79     14.51 o 
  -9   5   9      139.42      126.39     11.86 o 
  -7   5   9       49.67       48.37      7.57 o 
  -5   5   9      541.81      510.06     18.55 o 
  -3   5   9      182.53      183.92     13.60 o 
  -1   5   9        0.81        1.46      3.65 o 
   1   5   9        1.90       10.60      4.50 o 
   3   5   9        0.51        5.41      4.22 o 
   5   5   9       23.38       22.39      7.10 o 
   7   5   9       20.28       29.43      8.50 o 
 -20   6   9        7.04       20.75     12.48 o 
 -18   6   9        0.09        0.00      6.30 o 
 -16   6   9        1.09        3.39      6.18 o 
 -14   6   9        0.07        3.94      5.47 o 
 -12   6   9        3.65       13.89      5.76 o 
 -10   6   9       26.50       18.19     11.24 o 
  -8   6   9       43.28       36.29      9.87 o 
  -6   6   9        3.95        1.02      4.13 o 
  -4   6   9       94.87       97.04     10.90 o 
  -2   6   9       75.81       73.82     12.70 o 
   0   6   9        2.30       10.96      4.50 o 
   2   6   9        1.87        4.51      6.91 o 
   4   6   9        7.74       16.15      5.43 o 
 -17   7   9        8.62        0.00      6.36 o 
 -15   7   9       40.29       50.89     10.25 o 
 -13   7   9      142.87      120.74     12.78 o 
 -11   7   9       79.94       96.44     11.61 o 
  -9   7   9        6.60       17.07      6.64 o 
  -7   7   9       63.46       70.43      9.94 o 
  -5   7   9        0.02        3.80      5.37 o 
  -3   7   9       12.10       12.45      5.94 o 
  -1   7   9        3.22       18.32      6.46 o 
   1   7   9        4.95       16.82      7.06 o 
 -14   8   9       89.52       65.69     10.62 o 
 -12   8   9       67.89       60.45     15.53 o 
 -10   8   9       66.62       70.64     11.36 o 
  -8   8   9       46.30       45.30     13.62 o 
  -6   8   9        4.35        7.81     11.94 o 
  -4   8   9       11.81        1.28      5.90 o 
  -2   8   9        1.35        7.90      6.11 o 
 -24   0  10      371.28      394.83     29.67 o 
 -22   0  10      221.95      226.95     24.76 o 
 -20   0  10      340.15      311.43     23.81 o 
 -18   0  10      157.94      157.00     11.41 o 
 -16   0  10      204.52      221.22     12.42 o 
 -14   0  10      265.86      277.01     19.29 o 
 -12   0  10        0.50        0.00      4.20 o 
 -10   0  10      173.56      189.09     11.02 o 
  -8   0  10      462.89      394.36     14.58 o 
  -6   0  10       88.51       79.64     12.29 o 
  -4   0  10      812.90      724.73     27.82 o 
  -2   0  10     3567.08     3394.71     61.43 o 
   0   0  10     1054.11      930.86     32.34 o 
   4   0  10        2.78        1.21      4.58 o 
 -25   1  10        2.86        0.00      8.15 o 
 -23   1  10       64.20       60.53     10.67 o 
 -21   1  10        0.59        7.84      9.55 o 
 -19   1  10        0.03        0.00      4.38 o 
 -17   1  10      245.73      238.89      9.00 o 
 -15   1  10       32.78       32.99      4.68 o 
 -13   1  10       44.78       45.07      5.31 o 
 -11   1  10      177.85      190.86      8.70 o 
  -9   1  10       31.29       37.24      4.57 o 
  -7   1  10       92.32      108.37     10.19 o 
  -5   1  10       25.48       26.46      5.70 o 
  -3   1  10      128.11      158.05     12.09 o 
  -1   1  10      780.24      792.37     99.66 o 
   1   1  10      713.45      717.00     20.94 o 
   3   1  10        9.98        9.46      4.25 o 
   5   1  10        4.66        9.86      4.74 o 
   7   1  10        0.88        4.92      6.56 o 
 -24   2  10        6.12        8.23      7.31 o 
 -22   2  10        0.58        2.01      6.33 o 
 -20   2  10       10.11       17.45      6.72 o 
 -18   2  10      233.45      227.20      9.18 o 
 -16   2  10      666.27      645.93     14.04 o 
 -14   2  10       78.78       88.51      6.59 o 
 -12   2  10       97.34      108.92      7.16 o 
 -10   2  10      881.39      910.04     15.83 o 
  -8   2  10      127.74      117.10      8.04 o 
  -6   2  10        0.05        4.88      3.79 o 
  -4   2  10       94.89      125.46     10.81 o 
  -2   2  10        5.20       14.94      9.04 o 
   0   2  10      132.92      139.56     11.49 o 
   2   2  10        8.35        6.74      3.77 o 
   4   2  10       79.78       72.21     15.98 o 
   6   2  10       19.45       20.41      6.47 o 
   8   2  10       12.90       10.89      6.52 o 
 -23   3  10        0.38        2.35      6.52 o 
 -21   3  10       40.57       57.60     10.41 o 
 -19   3  10        1.99       10.54      4.72 o 
 -17   3  10      127.18      137.17      8.49 o 
 -15   3  10      669.00      605.98     13.86 o 
 -13   3  10     2043.02     1979.73     24.38 o 
 -11   3  10      220.06      225.90     10.66 o 
  -9   3  10      129.78      115.26     10.77 o 
  -7   3  10       93.19       78.08      8.95 o 
  -5   3  10        3.92        4.77      3.88 o 
  -3   3  10       30.13       29.02      6.11 o 
  -1   3  10       20.17       26.12     12.00 o 
   1   3  10       41.45       49.66      8.21 o 
   3   3  10       87.26       85.11      9.64 o 
   5   3  10        2.17        3.22      8.05 o 
   7   3  10       27.68       37.05      8.59 o 
 -22   4  10        7.67        9.11      7.50 o 
 -20   4  10       43.34       31.11      8.75 o 
 -18   4  10       62.31       61.01      7.76 o 
 -16   4  10       56.57       62.32     10.89 o 
 -14   4  10       23.39       33.23      4.81 o 
 -12   4  10       68.29       57.87      6.72 o 
 -10   4  10        7.30        4.22      4.34 o 
  -8   4  10        0.68        7.24      4.14 o 
  -6   4  10       13.44       19.54      5.21 o 
  -4   4  10        4.55        8.02      4.58 o 
  -2   4  10       24.42       35.02      6.88 o 
   0   4  10       13.09       27.28      6.30 o 
   2   4  10        2.23        8.02      8.31 o 
   4   4  10       41.27       45.77      8.73 o 
   6   4  10        2.59        3.46      6.09 o 
 -21   5  10       20.67       38.27      9.46 o 
 -19   5  10       21.48       25.37      6.26 o 
 -17   5  10       21.72       34.44      6.47 o 
 -15   5  10        0.38        4.18      4.31 o 
 -13   5  10       47.55       50.27     13.53 o 
 -11   5  10        1.95        9.28      5.33 o 
  -9   5  10       30.55       30.05      7.07 o 
  -7   5  10      115.37      106.80     25.24 o 
  -5   5  10       97.61       85.69     10.37 o 
  -3   5  10        7.44        9.01      6.49 o 
  -1   5  10        0.13        1.39      4.95 o 
   1   5  10        5.72       19.93      6.32 o 
   3   5  10       19.56       22.66      9.55 o 
   5   5  10       11.06       17.88      7.58 o 
 -20   6  10        0.66        0.00      9.55 o 
 -18   6  10        0.00        3.81      6.37 o 
 -16   6  10        0.04        9.64      6.28 o 
 -14   6  10        0.30       10.91      6.78 o 
 -12   6  10        6.62       20.60      6.39 o 
 -10   6  10        0.20        0.00      8.63 o 
  -8   6  10       20.68       14.09      5.78 o 
  -6   6  10       18.70       10.42      5.78 o 
  -4   6  10       80.14       58.72      9.23 o 
  -2   6  10        4.52        2.81      5.27 o 
   0   6  10        4.47        1.14      5.36 o 
   2   6  10        0.00        2.46      5.72 o 
 -17   7  10       22.03       30.23      7.97 o 
 -15   7  10        3.51        9.66      6.55 o 
 -13   7  10        5.30        4.72      7.29 o 
 -11   7  10        1.39        9.62      6.47 o 
  -9   7  10       17.49       21.30     15.22 o 
  -7   7  10       65.77       64.14      9.93 o 
  -5   7  10       17.78       27.54      7.45 o 
  -3   7  10        1.10       14.36      6.28 o 
  -1   7  10        5.97       11.18      7.02 o 
 -10   8  10       29.08       27.28      7.94 o 
  -8   8  10        0.14        2.27      5.90 o 
  -6   8  10        0.07        6.67      6.36 o 
 -25   1  11        0.50       12.30      7.63 o 
 -23   1  11        5.31       17.13      7.17 o 
 -21   1  11        1.60       12.17      7.13 o 
 -19   1  11       79.41       89.47     11.26 o 
 -17   1  11      757.57      681.14     15.24 o 
 -15   1  11      112.57      109.83     11.21 o 
 -13   1  11      194.48      202.11      9.55 o 
 -11   1  11        3.50        8.97      3.44 o 
  -9   1  11      171.72      196.35     13.88 o 
  -7   1  11       29.54       41.91     13.05 o 
  -5   1  11        7.50       12.85      5.56 o 
  -3   1  11      495.83      473.04     72.32 o 
  -1   1  11      122.64      162.11     44.31 o 
   1   1  11        0.55        0.00      4.94 o 
   5   1  11       51.29       71.54     30.02 o 
 -24   2  11        0.01        7.59      7.47 o 
 -22   2  11        4.27        8.82      7.18 o 
 -20   2  11        0.05        6.77      9.23 o 
 -18   2  11       30.82       37.90      5.30 o 
 -16   2  11       24.87       28.28      4.63 o 
 -14   2  11       76.48       69.14      6.48 o 
 -12   2  11        2.03        4.81      2.92 o 
 -10   2  11      180.87      177.11     15.64 o 
  -8   2  11      117.54      125.47     15.50 o 
  -6   2  11      519.61      510.55     46.15 o 
  -4   2  11      347.19      321.49     46.79 o 
  -2   2  11       58.59       74.50     13.81 o 
   0   2  11       62.67       80.87      9.56 o 
   2   2  11        1.72        4.33      5.79 o 
   4   2  11        0.15        2.48      5.86 o 
   6   2  11        5.75        9.57      7.00 o 
 -23   3  11        0.29        3.76      6.98 o 
 -21   3  11        2.15        4.04      6.22 o 
 -19   3  11       14.41       18.26      4.41 o 
 -17   3  11       79.89      101.65      7.81 o 
 -15   3  11       38.25       37.42      6.75 o 
 -13   3  11      185.71      173.11      9.30 o 
 -11   3  11       36.17       40.10      5.90 o 
  -9   3  11       84.64       59.95      8.34 o 
  -7   3  11       29.30       20.24      5.44 o 
  -5   3  11       72.71       79.90      9.57 o 
  -3   3  11        0.96        9.42      4.70 o 
  -1   3  11       87.41      121.22     12.06 o 
   1   3  11        6.11        9.80      5.41 o 
   5   3  11        7.08       15.72      8.85 o 
 -22   4  11       18.20       36.98      9.18 o 
 -20   4  11        3.31        0.54      6.62 o 
 -18   4  11       25.85       21.86      5.24 o 
 -16   4  11        0.54        4.55      3.65 o 
 -14   4  11      219.17      203.17     17.95 o 
 -12   4  11       56.87       49.39      9.74 o 
 -10   4  11       44.75       32.54      7.19 o 
  -8   4  11       65.43       64.47      8.91 o 
  -6   4  11       42.48       32.45      6.85 o 
  -4   4  11       39.95       41.17      7.45 o 
  -2   4  11        0.01        0.66      4.37 o 
   0   4  11       34.92       46.53      8.17 o 
   2   4  11       55.09       68.50     13.50 o 
   4   4  11       25.09       25.08     10.89 o 
 -21   5  11       53.78       68.60     11.90 o 
 -19   5  11        0.42       13.28      8.79 o 
 -17   5  11        2.08        3.61      4.43 o 
 -15   5  11        0.03        7.30      5.37 o 
 -13   5  11        1.30        6.79      5.51 o 
 -11   5  11        4.79        4.10      5.73 o 
  -9   5  11        4.29        8.02      5.13 o 
  -7   5  11        0.66        0.00      4.11 o 
  -5   5  11       18.87        8.26      6.14 o 
  -3   5  11        6.86       15.14      5.85 o 
  -1   5  11       13.91       23.69      7.03 o 
   1   5  11       21.29       31.02      7.55 o 
 -18   6  11        2.86        8.11      6.71 o 
 -16   6  11        4.11       12.54      6.50 o 
 -14   6  11        3.07       12.53     10.15 o 
 -12   6  11       25.23       41.67      8.62 o 
 -10   6  11       39.61       50.18      9.07 o 
  -8   6  11        0.00        8.14      5.50 o 
  -6   6  11        8.70       14.85      6.39 o 
  -4   6  11        0.00        8.67      5.86 o 
  -2   6  11        1.99       10.37      6.59 o 
   0   6  11        4.91       11.24      7.10 o 
 -15   7  11        3.74        1.43     12.13 o 
 -13   7  11        5.29       14.47      7.17 o 
 -11   7  11        4.34       13.66      6.70 o 
  -9   7  11       13.68       23.86      6.96 o 
  -7   7  11       33.24       32.48      8.09 o 
  -5   7  11        1.15       19.27      7.20 o 
 -24   0  12        0.91        6.56      9.55 o 
 -22   0  12      194.37      209.26     24.57 o 
 -20   0  12      944.64      943.81     26.31 o 
 -18   0  12      673.90      653.59     22.05 o 
 -16   0  12      120.06      150.31     19.23 o 
 -14   0  12        1.70        2.66      4.71 o 
 -12   0  12       13.41       12.70      5.46 o 
 -10   0  12       23.74       33.42      9.17 o 
  -8   0  12       77.65       83.46     13.94 o 
  -6   0  12      154.93      147.57     18.02 o 
  -4   0  12       78.54       80.02     13.81 o 
  -2   0  12       12.65       27.12     10.38 o 
   0   0  12       70.03      119.62     24.32 o 
 -23   1  12        2.20        2.43      6.44 o 
 -21   1  12      248.25      234.74     18.09 o 
 -19   1  12       79.24       66.75      6.69 o 
 -17   1  12     1500.38     1441.33     22.60 o 
 -15   1  12       98.17      103.18      7.90 o 
 -13   1  12        7.42        5.67      4.39 o 
 -11   1  12       46.04       48.81      6.60 o 
  -9   1  12       14.54        8.86      5.09 o 
  -7   1  12        2.05        5.85      4.68 o 
  -5   1  12       99.81      114.92     34.57 o 
  -3   1  12      273.32      287.33     72.67 o 
  -1   1  12        7.74       20.76      6.84 o 
   1   1  12        9.90        8.94      6.18 o 
   3   1  12        0.00        3.82      6.81 o 
 -24   2  12       33.61       51.35     11.05 o 
 -22   2  12        0.66        6.69      6.93 o 
 -20   2  12        0.00        6.20      3.90 o 
 -18   2  12        3.85        1.44      3.66 o 
 -16   2  12      105.28      106.06      8.20 o 
 -14   2  12       15.14       19.06      4.25 o 
 -12   2  12      122.77      127.99      9.59 o 
 -10   2  12        0.03        4.15      3.33 o 
  -8   2  12      100.24      118.30     23.40 o 
  -6   2  12      551.98      554.92     39.18 o 
  -4   2  12      201.66      228.52     15.91 o 
  -2   2  12        0.48        6.25      5.49 o 
   0   2  12        2.41       11.93     10.47 o 
 -23   3  12        1.87        9.85      7.99 o 
 -21   3  12        0.00        2.16     12.41 o 
 -19   3  12        6.26       10.21      4.13 o 
 -17   3  12       11.74        8.45      3.84 o 
 -15   3  12       40.30       48.73      5.87 o 
 -13   3  12        6.02        4.15      3.77 o 
 -11   3  12       72.72       77.86     11.08 o 
  -9   3  12      281.79      276.64     15.69 o 
  -7   3  12        5.79        4.61      4.52 o 
  -5   3  12        6.27       11.39      6.11 o 
  -3   3  12       52.86       57.46     15.09 o 
  -1   3  12        0.12        5.62      7.61 o 
   1   3  12        2.60       19.79      6.84 o 
 -22   4  12        4.71       12.32      8.26 o 
 -20   4  12        2.18        8.25      5.55 o 
 -18   4  12       19.93       29.77      5.66 o 
 -16   4  12        5.97       11.89      4.86 o 
 -14   4  12      108.40      144.98     19.54 o 
 -12   4  12       91.53       81.28     10.89 o 
 -10   4  12       34.22       29.02      8.66 o 
  -8   4  12        2.41        2.88      4.87 o 
  -6   4  12       90.27       84.94     10.82 o 
  -4   4  12       70.62       64.82      9.54 o 
  -2   4  12        0.28        8.06      5.91 o 
   0   4  12        9.64       19.43      6.86 o 
 -19   5  12        0.31        0.45      5.06 o 
 -17   5  12       17.05       29.30      7.65 o 
 -15   5  12       28.79       46.76      8.68 o 
 -13   5  12       20.33       27.73      7.91 o 
 -11   5  12        5.93       17.21      6.49 o 
  -9   5  12        0.87        3.30      5.09 o 
  -7   5  12       14.78       25.01      7.38 o 
  -5   5  12       20.58       13.19      6.17 o 
  -3   5  12        0.17        2.93      5.50 o 
  -1   5  12        9.70       16.23      6.99 o 
 -16   6  12       19.06       26.29      8.19 o 
 -14   6  12        3.86       18.66      8.75 o 
 -12   6  12       19.29       33.20     16.84 o 
 -10   6  12        4.36        9.12      7.07 o 
  -8   6  12        0.12        2.98      5.81 o 
  -6   6  12        1.89        7.02      5.90 o 
  -4   6  12        0.01        0.73      6.11 o 
 -23   1  13        3.92       18.41      7.92 o 
 -21   1  13      129.61      135.37     15.81 o 
 -19   1  13      188.63      176.79     10.35 o 
 -17   1  13       86.97       71.50      7.21 o 
 -15   1  13      106.87      129.43      9.80 o 
 -13   1  13      205.03      206.63     10.86 o 
 -11   1  13      106.82      125.72     13.04 o 
  -9   1  13        8.79       11.28      5.80 o 
  -7   1  13        8.48       11.88      8.44 o 
  -5   1  13      147.30      181.56     26.13 o 
  -3   1  13      171.12      204.98     26.04 o 
  -1   1  13       39.76       53.69     18.97 o 
 -22   2  13      115.74      139.63     15.12 o 
 -20   2  13        1.58       11.50      4.47 o 
 -18   2  13       21.04       29.21      5.35 o 
 -16   2  13        9.23       17.60      4.50 o 
 -14   2  13        0.02        1.94      3.83 o 
 -12   2  13        7.15       10.18      4.56 o 
 -10   2  13      145.34      137.53     15.82 o 
  -8   2  13       79.57       77.74     10.70 o 
  -6   2  13       11.77       23.31      7.35 o 
  -4   2  13       78.03      100.36     12.05 o 
  -2   2  13      117.72      157.44     17.79 o 
   0   2  13       19.52       35.95      8.35 o 
 -21   3  13        4.32       11.98      6.63 o 
 -19   3  13       24.98       34.93      5.96 o 
 -17   3  13        0.10        4.93      4.15 o 
 -15   3  13       18.94       27.85      7.26 o 
 -13   3  13       31.12       33.03      8.82 o 
 -11   3  13        0.08        0.34      4.95 o 
  -9   3  13        1.84        2.44      4.83 o 
  -7   3  13      270.89      289.33     16.82 o 
  -5   3  13       20.63       28.09      7.51 o 
  -3   3  13       86.50       93.67     11.71 o 
  -1   3  13        5.00       15.08      7.03 o 
 -20   4  13       10.12       19.12      5.39 o 
 -18   4  13        0.73        8.99      5.36 o 
 -16   4  13       77.99       92.90     15.85 o 
 -14   4  13      143.66      111.83     12.47 o 
 -12   4  13       46.44       58.50      9.15 o 
 -10   4  13       83.26      104.02     12.15 o 
  -8   4  13      183.78      202.16     16.57 o 
  -6   4  13       11.31        4.63      6.04 o 
  -4   4  13       34.71       60.78     10.15 o 
  -2   4  13       12.54       33.90     14.01 o 
 -17   5  13       10.99        0.92      5.89 o 
 -15   5  13       11.30       17.46      7.59 o 
 -13   5  13       24.96       18.81      9.10 o 
 -11   5  13        0.78        5.30      5.91 o 
  -9   5  13        2.27        7.64      6.37 o 
  -7   5  13        6.96       10.17      8.82 o 
  -5   5  13       10.51        8.88      5.85 o 
 -12   6  13        0.67       10.25      6.70 o 
 -10   6  13        5.48       10.14      7.11 o 
 -22   0  14       69.70       60.92     14.96 o 
 -20   0  14       65.30       68.23     10.90 o 
 -18   0  14       16.31       17.47      7.32 o 
 -16   0  14      111.24      139.73     15.42 o 
 -14   0  14       15.15       24.06     10.31 o 
 -12   0  14        8.22       21.52     10.12 o 
 -10   0  14       57.24       80.91     15.79 o 
  -4   0  14        7.39       15.28     29.54 o 
  -2   0  14       11.44       80.72     33.10 o 
 -21   1  14      396.56      359.49     15.25 o 
 -19   1  14      138.13      157.35     11.38 o 
 -17   1  14        0.72        0.00      3.68 o 
 -15   1  14        3.06        9.54      4.41 o 
 -13   1  14       65.03       66.27     10.28 o 
 -11   1  14       99.02      118.97     16.33 o 
  -9   1  14        6.34       11.81      6.75 o 
  -7   1  14        7.56       17.44     10.15 o 
  -5   1  14       14.98       17.16     14.48 o 
  -3   1  14        1.85        0.00      6.61 o 
 -20   2  14       33.55       33.38      5.85 o 
 -18   2  14        0.75        5.35      5.27 o 
 -16   2  14        0.00        0.00      3.96 o 
 -14   2  14        7.81       14.18      6.04 o 
 -12   2  14       77.57       76.17     26.52 o 
 -10   2  14       35.65       24.94      7.56 o 
  -8   2  14       23.03       25.16     11.78 o 
  -6   2  14        0.71        6.84      9.36 o 
  -4   2  14        5.04       26.28      7.71 o 
 -19   3  14        7.57       15.07      5.17 o 
 -17   3  14        0.12        9.93      4.34 o 
 -15   3  14        0.48       11.46      5.79 o 
 -13   3  14        0.86        0.00      5.96 o 
 -11   3  14        0.03        7.24      5.78 o 
  -9   3  14       36.31       48.59      9.09 o 
  -7   3  14      160.02      151.33     25.40 o 
  -5   3  14       21.43       31.04     13.24 o 
 -18   4  14        2.84       11.78     10.95 o 
 -16   4  14        0.02        0.00      6.01 o 
 -14   4  14        2.06        3.42      6.02 o 
 -12   4  14       32.33       28.95     13.56 o 
 -10   4  14      148.69      135.86     14.72 o 
  -8   4  14      100.88      142.07     14.53 o 
  -6   4  14       19.73       21.84      7.23 o 
 -13   5  14       10.76        7.94     17.95 o 
 -11   5  14        1.36       11.89      6.42 o 
 -19   1  15       54.21       78.57      8.23 o 
 -17   1  15       66.31       80.11      8.47 o 
 -15   1  15       98.89      101.07     10.78 o 
 -13   1  15        5.78       16.74      7.83 o 
 -11   1  15        0.05        0.00      9.26 o 
  -9   1  15       11.46       10.68      8.69 o 
  -7   1  15        4.15       20.82     23.52 o 
 -18   2  15       45.50       63.22      8.63 o 
 -16   2  15        0.00        8.58      5.09 o 
 -14   2  15        2.78        7.65      6.36 o 
 -12   2  15        0.01        6.00      6.58 o 
 -10   2  15       18.06       18.60      8.26 o 
  -8   2  15        7.36        6.60      6.81 o 
 -17   3  15        0.14        9.46     14.48 o 
 -15   3  15        0.55        8.76      6.31 o 
 -13   3  15        0.01        2.62      6.42 o 
 -11   3  15        2.06        0.00      6.05 o 
  -9   3  15       24.84       29.14      9.12 o 
 -14   0  16      162.25      368.22     63.15 o 
 -12   0  16       21.02      139.55     52.71 o 
                                                 
